# Supplementary material for: IL-1β/EPAS1-Associated Ferroptotic Stress Impairs Skeletal Stem/Progenitor Cell Function in Inflammation-Associated Fracture Nonunion
Source: Curr Issues Mol Biol. 2026 Jun 9;48(6):606. doi: 10.3390/cimb48060606 (PMC13298421; doi:10.3390/cimb48060606)
Supplement: Supplementary file 1 [file cimb-48-00606-s001.zip]

Archive with 4 entries (4 files):
- cimb-4330778-supplementary.pdf
- Supplementary File S1(Feroptosis_regulon_network_In_SSPCs).html
- Supplementary File S2 Summary_MR_Results_All.xlsx
- Supplementary File S3 Summary_Reverse_MR_Results.xlsx
