# Supplementary material for: IL-1β/EPAS1-Associated Ferroptotic Stress Impairs Skeletal Stem/Progenitor Cell Function in Inflammation-Associated Fracture Nonunion
Source: Curr Issues Mol Biol. 2026 Jun 9;48(6):606. doi: 10.3390/cimb48060606 (PMC13298421; doi:10.3390/cimb48060606)
Supplement: Supplementary file 1 [file cimb-48-00606-s001.zip › Supplementary File S2 Summary_MR_Results_All.xlsx]

## Sheet: EPAS1
1. MR Main Results

## Sheet: ILB_MR
1. MR Main Results

## Sheet: NE
1. MR Main Results

## Sheet: CRP
1. MR Main Results

## Sheet: JUN
1. MR Main Results

## Sheet: JUND
1. MR Main Results

## Sheet: CEBPB
1. MR Main Results
