# Supplementary material for: IL-1β/EPAS1-Associated Ferroptotic Stress Impairs Skeletal Stem/Progenitor Cell Function in Inflammation-Associated Fracture Nonunion
Source: Curr Issues Mol Biol. 2026 Jun 9;48(6):606. doi: 10.3390/cimb48060606 (PMC13298421; doi:10.3390/cimb48060606)
Supplement: Supplementary file 1 [file cimb-48-00606-s001.zip › Supplementary File S3 Summary_Reverse_MR_Results.xlsx]

## Sheet: Total_Summary
Final Summary All Outcomes
Outcome_Name	method	nsnp	or	or_lci95	or_uci95	pval	b	se	id.outcome
CRP	Weighted median	5	0.986918	0.966685	1.00757	0.21275	-0.0131685	0.0105683	ieu-b-35
CRP	Inverse variance weighted	5	0.954866	0.885003	1.03024	0.233506	-0.046184	0.0387653	ieu-b-35
CRP	MR Egger	5	1.01039	0.790506	1.29143	0.939427	0.0103331	0.125212	ieu-b-35
Neutrophil_Count	Inverse variance weighted	10	0.994115	0.985165	1.00315	0.200783	-0.00590285	0.00461403	ieu-b-34
Neutrophil_Count	Weighted median	10	0.9968	0.988012	1.00567	0.478095	-0.0032049	0.00451796	ieu-b-34
Neutrophil_Count	MR Egger	10	0.998425	0.976878	1.02045	0.890918	-0.0015759	0.0111314	ieu-b-34

## Sheet: Exposure_IVs
Exposure IVs with F-stats
id.exposure	chr.exposure	pos.exposure	SNP	effect_allele.exposure	other_allele.exposure	eaf.exposure	beta.exposure	se.exposure	pval.exposure	samplesize.exposure	exposure	mr_keep.exposure	pval_origin.exposure	data_source.exposure	f_statistic
finn-b-M13_BONECONTINUITY	6	28776234	rs209206	C	G	0.04137	0.5848	0.1141	2.94802e-07		Disorders of continuity of bone || id:finn-b-M13_BONECONTINUITY	TRUE	reported	igd	26.269
finn-b-M13_BONECONTINUITY	17	80258752	rs62079486	T	C	0.2043	0.2762	0.0543	3.56197e-07		Disorders of continuity of bone || id:finn-b-M13_BONECONTINUITY	TRUE	reported	igd	25.8731
finn-b-M13_BONECONTINUITY	2	80976354	rs1946780	G	T	0.1643	0.2837	0.0589	1.48201e-06		Disorders of continuity of bone || id:finn-b-M13_BONECONTINUITY	TRUE	reported	igd	23.2
finn-b-M13_BONECONTINUITY	2	34232185	rs111576840	G	T	0.02806	0.6653	0.1392	1.74699e-06		Disorders of continuity of bone || id:finn-b-M13_BONECONTINUITY	TRUE	reported	igd	22.8432
finn-b-M13_BONECONTINUITY	3	53744327	rs3774546	G	C	0.2907	-0.2266	0.0481	2.49701e-06		Disorders of continuity of bone || id:finn-b-M13_BONECONTINUITY	TRUE	reported	igd	22.1937
finn-b-M13_BONECONTINUITY	14	23631372	rs59358210	A	G	0.1038	0.3328	0.0717	3.43202e-06		Disorders of continuity of bone || id:finn-b-M13_BONECONTINUITY	TRUE	reported	igd	21.5441
finn-b-M13_BONECONTINUITY	3	16037955	rs575710761	T	G	0.008708	1.2002	0.2617	4.50796e-06		Disorders of continuity of bone || id:finn-b-M13_BONECONTINUITY	TRUE	reported	igd	21.0329
finn-b-M13_BONECONTINUITY	1	159731465	rs28800847	A	G	0.2357	0.2354	0.0518	5.429e-06		Disorders of continuity of bone || id:finn-b-M13_BONECONTINUITY	TRUE	reported	igd	20.6516
finn-b-M13_BONECONTINUITY	3	173879438	rs7646698	G	C	0.7722	-0.2341	0.0516	5.79802e-06		Disorders of continuity of bone || id:finn-b-M13_BONECONTINUITY	TRUE	reported	igd	20.5828
finn-b-M13_BONECONTINUITY	14	95364762	rs77388469	G	A	0.1335	0.2885	0.0638	6.07897e-06		Disorders of continuity of bone || id:finn-b-M13_BONECONTINUITY	TRUE	reported	igd	20.448
finn-b-M13_BONECONTINUITY	11	67788233	rs139732972	A	G	0.007505	1.277	0.2841	6.97204e-06		Disorders of continuity of bone || id:finn-b-M13_BONECONTINUITY	TRUE	reported	igd	20.2041
finn-b-M13_BONECONTINUITY	11	26714838	rs118021315	A	G	0.02121	0.6955	0.1551	7.358e-06		Disorders of continuity of bone || id:finn-b-M13_BONECONTINUITY	TRUE	reported	igd	20.1081
finn-b-M13_BONECONTINUITY	2	20006833	rs17687974	A	G	0.0215	0.7033	0.1595	1.034e-05		Disorders of continuity of bone || id:finn-b-M13_BONECONTINUITY	TRUE	reported	igd	19.4428
finn-b-M13_BONECONTINUITY	7	133749550	rs1132683	A	G	0.09696	-0.3261	0.0741	1.06601e-05		Disorders of continuity of bone || id:finn-b-M13_BONECONTINUITY	TRUE	reported	igd	19.3671
finn-b-M13_BONECONTINUITY	10	49990172	rs74559546	A	G	0.05265	0.4316	0.0981	1.07701e-05		Disorders of continuity of bone || id:finn-b-M13_BONECONTINUITY	TRUE	reported	igd	19.3564
finn-b-M13_BONECONTINUITY	2	120355579	rs145549316	A	G	0.009379	1.1059	0.2519	1.13099e-05		Disorders of continuity of bone || id:finn-b-M13_BONECONTINUITY	TRUE	reported	igd	19.2742
finn-b-M13_BONECONTINUITY	12	25489065	rs6487475	T	C	0.5145	0.1889	0.043	1.13399e-05		Disorders of continuity of bone || id:finn-b-M13_BONECONTINUITY	TRUE	reported	igd	19.2987
finn-b-M13_BONECONTINUITY	12	20276513	rs2417849	T	C	0.4022	0.1918	0.044	1.29999e-05		Disorders of continuity of bone || id:finn-b-M13_BONECONTINUITY	TRUE	reported	igd	19.0017
finn-b-M13_BONECONTINUITY	8	49194601	rs4517148	T	G	0.9353	-0.3894	0.0894	1.31899e-05		Disorders of continuity of bone || id:finn-b-M13_BONECONTINUITY	TRUE	reported	igd	18.9722
finn-b-M13_BONECONTINUITY	19	7725506	rs2335522	G	A	0.611	0.1941	0.0446	1.32501e-05		Disorders of continuity of bone || id:finn-b-M13_BONECONTINUITY	TRUE	reported	igd	18.9401
finn-b-M13_BONECONTINUITY	16	10108788	rs837692	G	A	0.5704	0.1886	0.0435	1.46201e-05		Disorders of continuity of bone || id:finn-b-M13_BONECONTINUITY	TRUE	reported	igd	18.7977
finn-b-M13_BONECONTINUITY	14	82137458	rs80138696	G	T	0.004475	1.5593	0.3602	1.49799e-05		Disorders of continuity of bone || id:finn-b-M13_BONECONTINUITY	TRUE	reported	igd	18.7401
finn-b-M13_BONECONTINUITY	17	76782474	rs144950939	A	G	0.0271	0.5975	0.138	1.50401e-05		Disorders of continuity of bone || id:finn-b-M13_BONECONTINUITY	TRUE	reported	igd	18.7464
finn-b-M13_BONECONTINUITY	11	116359612	rs7947506	T	C	0.1845	0.2407	0.0558	1.601e-05		Disorders of continuity of bone || id:finn-b-M13_BONECONTINUITY	TRUE	reported	igd	18.6073
finn-b-M13_BONECONTINUITY	3	54269570	rs4271944	C	T	0.3566	-0.1957	0.0454	1.61202e-05		Disorders of continuity of bone || id:finn-b-M13_BONECONTINUITY	TRUE	reported	igd	18.581
finn-b-M13_BONECONTINUITY	17	66376820	rs117117336	C	G	0.01405	0.855	0.1983	1.61801e-05		Disorders of continuity of bone || id:finn-b-M13_BONECONTINUITY	TRUE	reported	igd	18.5903
finn-b-M13_BONECONTINUITY	7	94408759	rs80325983	T	C	0.03622	-0.5136	0.1197	1.78098e-05		Disorders of continuity of bone || id:finn-b-M13_BONECONTINUITY	TRUE	reported	igd	18.4103
finn-b-M13_BONECONTINUITY	5	58742386	rs115564098	C	T	0.002572	2.2132	0.5162	1.80901e-05		Disorders of continuity of bone || id:finn-b-M13_BONECONTINUITY	TRUE	reported	igd	18.3825
finn-b-M13_BONECONTINUITY	10	132193975	rs7084183	C	T	0.2293	0.2196	0.0513	1.88999e-05		Disorders of continuity of bone || id:finn-b-M13_BONECONTINUITY	TRUE	reported	igd	18.3244
finn-b-M13_BONECONTINUITY	15	92324347	rs4536446	A	G	0.3302	0.2006	0.0469	1.89601e-05		Disorders of continuity of bone || id:finn-b-M13_BONECONTINUITY	TRUE	reported	igd	18.2943
finn-b-M13_BONECONTINUITY	10	22839952	rs45469096	G	A	0.01967	0.6947	0.1628	1.97102e-05		Disorders of continuity of bone || id:finn-b-M13_BONECONTINUITY	TRUE	reported	igd	18.209
finn-b-M13_BONECONTINUITY	17	7424482	rs11078689	A	G	0.685	0.1979	0.0464	1.98902e-05		Disorders of continuity of bone || id:finn-b-M13_BONECONTINUITY	TRUE	reported	igd	18.191
finn-b-M13_BONECONTINUITY	16	16851967	rs370308420	G	T	0.403	-0.1899	0.0446	2.082e-05		Disorders of continuity of bone || id:finn-b-M13_BONECONTINUITY	TRUE	reported	igd	18.1293
finn-b-M13_BONECONTINUITY	6	80654999	rs147331153	T	A	0.004622	1.5658	0.3686	2.15402e-05		Disorders of continuity of bone || id:finn-b-M13_BONECONTINUITY	TRUE	reported	igd	18.0452
finn-b-M13_BONECONTINUITY	9	112100218	rs148899137	C	T	0.01403	0.835	0.1966	2.169e-05		Disorders of continuity of bone || id:finn-b-M13_BONECONTINUITY	TRUE	reported	igd	18.0387
finn-b-M13_BONECONTINUITY	3	187328475	rs9833173	A	G	0.481	0.1857	0.0439	2.39001e-05		Disorders of continuity of bone || id:finn-b-M13_BONECONTINUITY	TRUE	reported	igd	17.8935
finn-b-M13_BONECONTINUITY	12	108243690	rs192568521	A	G	0.003971	1.7362	0.4114	2.43501e-05		Disorders of continuity of bone || id:finn-b-M13_BONECONTINUITY	TRUE	reported	igd	17.8103
finn-b-M13_BONECONTINUITY	11	127376897	rs10790897	C	T	0.1889	0.2311	0.0548	2.47999e-05		Disorders of continuity of bone || id:finn-b-M13_BONECONTINUITY	TRUE	reported	igd	17.7844
finn-b-M13_BONECONTINUITY	17	47547991	rs7215916	T	C	0.2994	-0.1996	0.0474	2.5e-05		Disorders of continuity of bone || id:finn-b-M13_BONECONTINUITY	TRUE	reported	igd	17.7323
finn-b-M13_BONECONTINUITY	6	113393530	rs6923836	A	G	0.374	-0.1877	0.0446	2.53198e-05		Disorders of continuity of bone || id:finn-b-M13_BONECONTINUITY	TRUE	reported	igd	17.7116
finn-b-M13_BONECONTINUITY	1	162132119	rs12071520	T	C	0.1486	0.2565	0.0609	2.557e-05		Disorders of continuity of bone || id:finn-b-M13_BONECONTINUITY	TRUE	reported	igd	17.7395
finn-b-M13_BONECONTINUITY	1	33920466	rs6669405	C	T	0.3145	0.1981	0.0471	2.635e-05		Disorders of continuity of bone || id:finn-b-M13_BONECONTINUITY	TRUE	reported	igd	17.69
finn-b-M13_BONECONTINUITY	6	8248605	rs151111601	A	G	0.02785	0.5899	0.1405	2.67701e-05		Disorders of continuity of bone || id:finn-b-M13_BONECONTINUITY	TRUE	reported	igd	17.628
finn-b-M13_BONECONTINUITY	8	72749564	rs1905041	C	A	0.2482	-0.2127	0.0507	2.70203e-05		Disorders of continuity of bone || id:finn-b-M13_BONECONTINUITY	TRUE	reported	igd	17.6003
finn-b-M13_BONECONTINUITY	1	226018528	rs41467050	T	C	0.07634	0.3451	0.0824	2.79801e-05		Disorders of continuity of bone || id:finn-b-M13_BONECONTINUITY	TRUE	reported	igd	17.5402
finn-b-M13_BONECONTINUITY	7	100256228	rs6952341	T	G	0.29	0.1997	0.0477	2.85299e-05		Disorders of continuity of bone || id:finn-b-M13_BONECONTINUITY	TRUE	reported	igd	17.5275
finn-b-M13_BONECONTINUITY	3	187908176	rs16863094	C	T	0.0623	-0.3839	0.0918	2.88902e-05		Disorders of continuity of bone || id:finn-b-M13_BONECONTINUITY	TRUE	reported	igd	17.4884
finn-b-M13_BONECONTINUITY	11	22379945	rs2665697	C	T	0.3176	-0.194	0.0464	2.89601e-05		Disorders of continuity of bone || id:finn-b-M13_BONECONTINUITY	TRUE	reported	igd	17.481
finn-b-M13_BONECONTINUITY	4	54452487	rs1347406	G	A	0.7883	0.2206	0.0529	3.03201e-05		Disorders of continuity of bone || id:finn-b-M13_BONECONTINUITY	TRUE	reported	igd	17.39
finn-b-M13_BONECONTINUITY	9	78840003	rs183150246	A	G	0.03108	0.5278	0.1267	3.12399e-05		Disorders of continuity of bone || id:finn-b-M13_BONECONTINUITY	TRUE	reported	igd	17.3534
finn-b-M13_BONECONTINUITY	3	74386617	rs559891	C	G	0.7328	-0.2045	0.0493	3.34103e-05		Disorders of continuity of bone || id:finn-b-M13_BONECONTINUITY	TRUE	reported	igd	17.2065
finn-b-M13_BONECONTINUITY	7	124979828	rs7787379	A	G	0.1657	-0.2419	0.0583	3.35498e-05		Disorders of continuity of bone || id:finn-b-M13_BONECONTINUITY	TRUE	reported	igd	17.2161
finn-b-M13_BONECONTINUITY	7	81395585	rs17155447	C	T	0.06582	0.3639	0.0883	3.78399e-05		Disorders of continuity of bone || id:finn-b-M13_BONECONTINUITY	TRUE	reported	igd	16.9841
finn-b-M13_BONECONTINUITY	8	17000410	rs77230427	A	G	0.01555	0.7579	0.184	3.81303e-05		Disorders of continuity of bone || id:finn-b-M13_BONECONTINUITY	TRUE	reported	igd	16.9663
finn-b-M13_BONECONTINUITY	7	127952274	rs12538524	T	C	0.1147	-0.2834	0.0689	3.89e-05		Disorders of continuity of bone || id:finn-b-M13_BONECONTINUITY	TRUE	reported	igd	16.9185
finn-b-M13_BONECONTINUITY	6	33789402	rs4713687	C	T	0.8747	0.27	0.0657	3.95203e-05		Disorders of continuity of bone || id:finn-b-M13_BONECONTINUITY	TRUE	reported	igd	16.8887
finn-b-M13_BONECONTINUITY	13	27418041	rs75038744	G	A	0.03894	-0.4692	0.1142	3.99797e-05		Disorders of continuity of bone || id:finn-b-M13_BONECONTINUITY	TRUE	reported	igd	16.8804
finn-b-M13_BONECONTINUITY	12	89678470	rs1688565	G	A	0.7238	-0.2014	0.049	4.00203e-05		Disorders of continuity of bone || id:finn-b-M13_BONECONTINUITY	TRUE	reported	igd	16.8938
finn-b-M13_BONECONTINUITY	18	5750932	rs1917916	A	G	0.9158	-0.3233	0.0787	4.00599e-05		Disorders of continuity of bone || id:finn-b-M13_BONECONTINUITY	TRUE	reported	igd	16.8757
finn-b-M13_BONECONTINUITY	4	166469526	rs9990545	A	G	0.07452	0.3377	0.0823	4.10403e-05		Disorders of continuity of bone || id:finn-b-M13_BONECONTINUITY	TRUE	reported	igd	16.8369
finn-b-M13_BONECONTINUITY	5	17728175	rs58401277	T	C	0.6014	-0.1827	0.0447	4.32404e-05		Disorders of continuity of bone || id:finn-b-M13_BONECONTINUITY	TRUE	reported	igd	16.7056
finn-b-M13_BONECONTINUITY	3	144635717	rs116107896	A	G	0.01593	0.7245	0.1778	4.62296e-05		Disorders of continuity of bone || id:finn-b-M13_BONECONTINUITY	TRUE	reported	igd	16.604
finn-b-M13_BONECONTINUITY	18	47109955	rs77960347	G	A	0.007248	1.1432	0.2808	4.685e-05		Disorders of continuity of bone || id:finn-b-M13_BONECONTINUITY	TRUE	reported	igd	16.5749
finn-b-M13_BONECONTINUITY	3	148359696	rs16846574	C	T	0.03176	0.5228	0.1286	4.76398e-05		Disorders of continuity of bone || id:finn-b-M13_BONECONTINUITY	TRUE	reported	igd	16.5268
finn-b-M13_BONECONTINUITY	1	57989423	rs2805884	G	A	0.6812	0.1885	0.0464	4.83805e-05		Disorders of continuity of bone || id:finn-b-M13_BONECONTINUITY	TRUE	reported	igd	16.5039
finn-b-M13_BONECONTINUITY	1	3453807	rs66681094	A	C	0.1419	-0.2577	0.0634	4.85099e-05		Disorders of continuity of bone || id:finn-b-M13_BONECONTINUITY	TRUE	reported	igd	16.5215
finn-b-M13_BONECONTINUITY	14	48783370	rs1660196	G	C	0.5832	-0.1773	0.0436	4.86396e-05		Disorders of continuity of bone || id:finn-b-M13_BONECONTINUITY	TRUE	reported	igd	16.5365
finn-b-M13_BONECONTINUITY	12	115836967	rs117591578	A	C	0.01029	0.9296	0.2294	5.05895e-05		Disorders of continuity of bone || id:finn-b-M13_BONECONTINUITY	TRUE	reported	igd	16.4212
finn-b-M13_BONECONTINUITY	10	121442991	rs2010503	C	G	0.08955	0.3085	0.0762	5.16595e-05		Disorders of continuity of bone || id:finn-b-M13_BONECONTINUITY	TRUE	reported	igd	16.3908
finn-b-M13_BONECONTINUITY	4	13792212	rs7349742	G	A	0.2301	0.2086	0.0516	5.24602e-05		Disorders of continuity of bone || id:finn-b-M13_BONECONTINUITY	TRUE	reported	igd	16.3429
finn-b-M13_BONECONTINUITY	1	220365324	rs61830448	A	T	0.2819	0.1939	0.048	5.37106e-05		Disorders of continuity of bone || id:finn-b-M13_BONECONTINUITY	TRUE	reported	igd	16.3182
finn-b-M13_BONECONTINUITY	2	786476	rs72762904	A	G	0.03842	0.4693	0.1162	5.40904e-05		Disorders of continuity of bone || id:finn-b-M13_BONECONTINUITY	TRUE	reported	igd	16.3113
finn-b-M13_BONECONTINUITY	7	147229454	rs10260481	C	T	0.6902	0.1896	0.047	5.42101e-05		Disorders of continuity of bone || id:finn-b-M13_BONECONTINUITY	TRUE	reported	igd	16.2735
finn-b-M13_BONECONTINUITY	3	32486830	rs138141169	T	G	0.008172	1.0631	0.2634	5.424e-05		Disorders of continuity of bone || id:finn-b-M13_BONECONTINUITY	TRUE	reported	igd	16.2898
finn-b-M13_BONECONTINUITY	1	204318983	rs4951067	T	C	0.6402	-0.1808	0.0449	5.53605e-05		Disorders of continuity of bone || id:finn-b-M13_BONECONTINUITY	TRUE	reported	igd	16.2145
finn-b-M13_BONECONTINUITY	7	71338898	rs78370279	G	A	0.01034	0.9216	0.2286	5.54805e-05		Disorders of continuity of bone || id:finn-b-M13_BONECONTINUITY	TRUE	reported	igd	16.253
finn-b-M13_BONECONTINUITY	19	54700001	rs548828249	T	A	0.02312	0.6081	0.1511	5.70401e-05		Disorders of continuity of bone || id:finn-b-M13_BONECONTINUITY	TRUE	reported	igd	16.1965
finn-b-M13_BONECONTINUITY	5	148906268	rs72823564	C	T	0.003477	1.6707	0.4159	5.89196e-05		Disorders of continuity of bone || id:finn-b-M13_BONECONTINUITY	TRUE	reported	igd	16.1369
finn-b-M13_BONECONTINUITY	2	235935765	rs115403852	A	G	0.009742	0.9907	0.2468	5.97696e-05		Disorders of continuity of bone || id:finn-b-M13_BONECONTINUITY	TRUE	reported	igd	16.1137
finn-b-M13_BONECONTINUITY	19	29505969	rs4805316	C	T	0.6516	-0.1832	0.0457	6.02199e-05		Disorders of continuity of bone || id:finn-b-M13_BONECONTINUITY	TRUE	reported	igd	16.0701
finn-b-M13_BONECONTINUITY	3	127218849	rs1868230	C	T	0.7846	-0.2111	0.0526	6.02698e-05		Disorders of continuity of bone || id:finn-b-M13_BONECONTINUITY	TRUE	reported	igd	16.1066
finn-b-M13_BONECONTINUITY	2	242473194	rs11890117	C	T	0.3327	-0.184	0.0459	6.15304e-05		Disorders of continuity of bone || id:finn-b-M13_BONECONTINUITY	TRUE	reported	igd	16.0698
finn-b-M13_BONECONTINUITY	6	55343401	rs144329086	G	C	0.003649	1.738	0.4349	6.42495e-05		Disorders of continuity of bone || id:finn-b-M13_BONECONTINUITY	TRUE	reported	igd	15.9706
finn-b-M13_BONECONTINUITY	20	42725772	rs145086113	T	C	0.01035	0.9065	0.2269	6.446e-05		Disorders of continuity of bone || id:finn-b-M13_BONECONTINUITY	TRUE	reported	igd	15.9612
finn-b-M13_BONECONTINUITY	12	107378724	rs4640029	T	A	0.4352	0.1741	0.0436	6.59007e-05		Disorders of continuity of bone || id:finn-b-M13_BONECONTINUITY	TRUE	reported	igd	15.945
finn-b-M13_BONECONTINUITY	1	247631491	rs113258188	T	G	0.04028	0.4448	0.1115	6.64906e-05		Disorders of continuity of bone || id:finn-b-M13_BONECONTINUITY	TRUE	reported	igd	15.914
finn-b-M13_BONECONTINUITY	10	120602479	rs117565161	G	C	0.01188	0.8715	0.2186	6.699e-05		Disorders of continuity of bone || id:finn-b-M13_BONECONTINUITY	TRUE	reported	igd	15.894
finn-b-M13_BONECONTINUITY	9	72198400	rs4330751	T	C	0.005397	1.2942	0.3248	6.75601e-05		Disorders of continuity of bone || id:finn-b-M13_BONECONTINUITY	TRUE	reported	igd	15.8771
finn-b-M13_BONECONTINUITY	7	153242571	rs6965921	G	A	0.4271	-0.1743	0.0438	6.84699e-05		Disorders of continuity of bone || id:finn-b-M13_BONECONTINUITY	TRUE	reported	igd	15.836
finn-b-M13_BONECONTINUITY	4	3918224	rs143439169	G	A	0.9418	-0.3818	0.096	6.98393e-05		Disorders of continuity of bone || id:finn-b-M13_BONECONTINUITY	TRUE	reported	igd	15.8172
finn-b-M13_BONECONTINUITY	15	78637573	rs4886568	C	T	0.03423	0.4802	0.1208	7.057e-05		Disorders of continuity of bone || id:finn-b-M13_BONECONTINUITY	TRUE	reported	igd	15.8019
finn-b-M13_BONECONTINUITY	11	42632055	rs77164306	A	G	0.03147	0.5088	0.1283	7.32099e-05		Disorders of continuity of bone || id:finn-b-M13_BONECONTINUITY	TRUE	reported	igd	15.7268
finn-b-M13_BONECONTINUITY	7	24097466	rs146021402	C	T	0.006669	1.1499	0.2902	7.41105e-05		Disorders of continuity of bone || id:finn-b-M13_BONECONTINUITY	TRUE	reported	igd	15.7009
finn-b-M13_BONECONTINUITY	15	79624808	rs11635848	A	G	0.3053	0.1863	0.047	7.41993e-05		Disorders of continuity of bone || id:finn-b-M13_BONECONTINUITY	TRUE	reported	igd	15.7119
finn-b-M13_BONECONTINUITY	11	131244465	rs543473995	T	C	0.0171	0.7058	0.1782	7.45607e-05		Disorders of continuity of bone || id:finn-b-M13_BONECONTINUITY	TRUE	reported	igd	15.6873
finn-b-M13_BONECONTINUITY	10	90928239	rs2105437	A	G	0.4934	0.1714	0.0433	7.53199e-05		Disorders of continuity of bone || id:finn-b-M13_BONECONTINUITY	TRUE	reported	igd	15.6692
finn-b-M13_BONECONTINUITY	11	10216543	rs75280162	C	A	0.02532	0.5615	0.1419	7.59609e-05		Disorders of continuity of bone || id:finn-b-M13_BONECONTINUITY	TRUE	reported	igd	15.6579
finn-b-M13_BONECONTINUITY	11	97482805	rs71475489	C	T	0.03001	0.5083	0.1285	7.63906e-05		Disorders of continuity of bone || id:finn-b-M13_BONECONTINUITY	TRUE	reported	igd	15.6471
finn-b-M13_BONECONTINUITY	1	194554730	rs55922528	G	A	0.01162	0.8491	0.2147	7.65808e-05		Disorders of continuity of bone || id:finn-b-M13_BONECONTINUITY	TRUE	reported	igd	15.6406
finn-b-M13_BONECONTINUITY	16	84104647	rs4782890	G	A	0.5951	-0.1734	0.0439	7.76998e-05		Disorders of continuity of bone || id:finn-b-M13_BONECONTINUITY	TRUE	reported	igd	15.6016
finn-b-M13_BONECONTINUITY	10	8569619	rs1359568	C	A	0.5048	0.1699	0.043	7.82096e-05		Disorders of continuity of bone || id:finn-b-M13_BONECONTINUITY	TRUE	reported	igd	15.6117
finn-b-M13_BONECONTINUITY	20	19036679	rs146233143	G	A	0.01327	0.7789	0.1972	7.84892e-05		Disorders of continuity of bone || id:finn-b-M13_BONECONTINUITY	TRUE	reported	igd	15.6009
finn-b-M13_BONECONTINUITY	8	99371079	rs16896929	G	A	0.2308	0.2011	0.051	7.93908e-05		Disorders of continuity of bone || id:finn-b-M13_BONECONTINUITY	TRUE	reported	igd	15.5483
finn-b-M13_BONECONTINUITY	19	56741808	rs10403345	A	G	0.6512	-0.1792	0.0454	7.97407e-05		Disorders of continuity of bone || id:finn-b-M13_BONECONTINUITY	TRUE	reported	igd	15.5799
finn-b-M13_BONECONTINUITY	1	44054994	rs58097944	A	G	0.4762	-0.1697	0.0431	8.13598e-05		Disorders of continuity of bone || id:finn-b-M13_BONECONTINUITY	TRUE	reported	igd	15.5028
finn-b-M13_BONECONTINUITY	16	71821800	rs71386933	T	A	0.1061	0.2767	0.0702	8.14104e-05		Disorders of continuity of bone || id:finn-b-M13_BONECONTINUITY	TRUE	reported	igd	15.5362
finn-b-M13_BONECONTINUITY	22	18520582	rs975826	A	G	0.1722	0.2275	0.0578	8.18597e-05		Disorders of continuity of bone || id:finn-b-M13_BONECONTINUITY	TRUE	reported	igd	15.492
finn-b-M13_BONECONTINUITY	8	25821044	rs78523359	C	T	0.0165	0.7071	0.1796	8.27199e-05		Disorders of continuity of bone || id:finn-b-M13_BONECONTINUITY	TRUE	reported	igd	15.5006
finn-b-M13_BONECONTINUITY	10	74521768	rs117552199	A	G	0.02541	0.563	0.1431	8.32703e-05		Disorders of continuity of bone || id:finn-b-M13_BONECONTINUITY	TRUE	reported	igd	15.4788
finn-b-M13_BONECONTINUITY	10	5521992	rs11253193	A	C	0.07863	0.3209	0.0815	8.337e-05		Disorders of continuity of bone || id:finn-b-M13_BONECONTINUITY	TRUE	reported	igd	15.5033
finn-b-M13_BONECONTINUITY	2	210809633	rs11675941	A	G	0.002349	2.0211	0.5137	8.34603e-05		Disorders of continuity of bone || id:finn-b-M13_BONECONTINUITY	TRUE	reported	igd	15.4795
finn-b-M13_BONECONTINUITY	20	54317795	rs721437	C	T	0.07739	0.3204	0.0815	8.43995e-05		Disorders of continuity of bone || id:finn-b-M13_BONECONTINUITY	TRUE	reported	igd	15.455
finn-b-M13_BONECONTINUITY	3	55733390	rs4955865	T	C	0.3873	0.1751	0.0446	8.50198e-05		Disorders of continuity of bone || id:finn-b-M13_BONECONTINUITY	TRUE	reported	igd	15.4135
finn-b-M13_BONECONTINUITY	17	18890230	rs117993660	T	C	0.001988	2.2882	0.5823	8.51099e-05		Disorders of continuity of bone || id:finn-b-M13_BONECONTINUITY	TRUE	reported	igd	15.4417
finn-b-M13_BONECONTINUITY	3	183182461	rs3732591	A	G	0.08174	-0.3127	0.0796	8.59607e-05		Disorders of continuity of bone || id:finn-b-M13_BONECONTINUITY	TRUE	reported	igd	15.4323
finn-b-M13_BONECONTINUITY	12	50284583	rs113855392	T	A	0.08337	0.3124	0.0797	8.84891e-05		Disorders of continuity of bone || id:finn-b-M13_BONECONTINUITY	TRUE	reported	igd	15.364
finn-b-M13_BONECONTINUITY	9	14313338	rs147137827	A	G	0.02299	0.5992	0.1529	8.931e-05		Disorders of continuity of bone || id:finn-b-M13_BONECONTINUITY	TRUE	reported	igd	15.3578
finn-b-M13_BONECONTINUITY	3	113645639	rs115094024	A	G	0.001511	2.6779	0.6837	8.97801e-05		Disorders of continuity of bone || id:finn-b-M13_BONECONTINUITY	TRUE	reported	igd	15.3411
finn-b-M13_BONECONTINUITY	14	41806761	rs536088698	C	T	0.02445	0.5686	0.1452	8.98897e-05		Disorders of continuity of bone || id:finn-b-M13_BONECONTINUITY	TRUE	reported	igd	15.3349
finn-b-M13_BONECONTINUITY	1	170538872	rs111940686	T	G	0.008698	1.0202	0.2605	8.9929e-05		Disorders of continuity of bone || id:finn-b-M13_BONECONTINUITY	TRUE	reported	igd	15.3375
finn-b-M13_BONECONTINUITY	16	63919656	rs1366515	T	G	0.03826	0.4482	0.1145	9.12893e-05		Disorders of continuity of bone || id:finn-b-M13_BONECONTINUITY	TRUE	reported	igd	15.3226
finn-b-M13_BONECONTINUITY	8	140588419	rs28832971	A	C	0.2518	0.2044	0.0523	9.2221e-05		Disorders of continuity of bone || id:finn-b-M13_BONECONTINUITY	TRUE	reported	igd	15.2742
finn-b-M13_BONECONTINUITY	12	18802728	rs538040	T	A	0.06749	0.34	0.087	9.33297e-05		Disorders of continuity of bone || id:finn-b-M13_BONECONTINUITY	TRUE	reported	igd	15.2728
finn-b-M13_BONECONTINUITY	1	24518206	rs10794648	C	T	0.7176	-0.1879	0.0481	9.38491e-05		Disorders of continuity of bone || id:finn-b-M13_BONECONTINUITY	TRUE	reported	igd	15.2603
finn-b-M13_BONECONTINUITY	21	38345883	rs67456731	T	C	0.1672	0.2255	0.0578	9.56203e-05		Disorders of continuity of bone || id:finn-b-M13_BONECONTINUITY	TRUE	reported	igd	15.2208
finn-b-M13_BONECONTINUITY	2	129867750	rs145760822	A	G	0.01717	0.6963	0.1788	9.82992e-05		Disorders of continuity of bone || id:finn-b-M13_BONECONTINUITY	TRUE	reported	igd	15.1655
finn-b-M13_BONECONTINUITY	1	88613020	rs12130911	T	A	0.09206	0.2917	0.0749	9.91402e-05		Disorders of continuity of bone || id:finn-b-M13_BONECONTINUITY	TRUE	reported	igd	15.1673
finn-b-M13_BONECONTINUITY	2	34982909	rs151051982	T	C	0.01062	0.8849	0.2274	9.95795e-05		Disorders of continuity of bone || id:finn-b-M13_BONECONTINUITY	TRUE	reported	igd	15.1428
finn-b-M13_BONECONTINUITY	22	33151639	rs5994618	T	C	0.6302	-0.1731	0.0445	9.97792e-05		Disorders of continuity of bone || id:finn-b-M13_BONECONTINUITY	TRUE	reported	igd	15.1312

## Sheet: CRP
1. MR Odds Ratios
id.exposure	id.outcome	outcome	exposure	method	nsnp	b	se	pval	lo_ci	up_ci	or	or_lci95	or_uci95	Outcome_Name
finn-b-M13_BONECONTINUITY	ieu-b-35	C-Reactive protein level || id:ieu-b-35	Disorders of continuity of bone || id:finn-b-M13_BONECONTINUITY	Inverse variance weighted	49	-0.00789848	0.00515366	0.125375	-0.0179997	0.0022027	0.992133	0.982161	1.00221	CRP
finn-b-M13_BONECONTINUITY	ieu-b-35	C-Reactive protein level || id:ieu-b-35	Disorders of continuity of bone || id:finn-b-M13_BONECONTINUITY	MR Egger	49	-0.00903363	0.010927	0.412569	-0.0304505	0.0123832	0.991007	0.970008	1.01246	CRP
finn-b-M13_BONECONTINUITY	ieu-b-35	C-Reactive protein level || id:ieu-b-35	Disorders of continuity of bone || id:finn-b-M13_BONECONTINUITY	Weighted median	49	-0.00338545	0.00446488	0.448308	-0.0121366	0.00536572	0.99662	0.987937	1.00538	CRP
2. MR Raw Results
id.exposure	id.outcome	outcome	exposure	method	nsnp	b	se	pval
finn-b-M13_BONECONTINUITY	ieu-b-35	C-Reactive protein level || id:ieu-b-35	Disorders of continuity of bone || id:finn-b-M13_BONECONTINUITY	Inverse variance weighted	49	-0.00789848	0.00515366	0.125375
finn-b-M13_BONECONTINUITY	ieu-b-35	C-Reactive protein level || id:ieu-b-35	Disorders of continuity of bone || id:finn-b-M13_BONECONTINUITY	MR Egger	49	-0.00903363	0.010927	0.412569
finn-b-M13_BONECONTINUITY	ieu-b-35	C-Reactive protein level || id:ieu-b-35	Disorders of continuity of bone || id:finn-b-M13_BONECONTINUITY	Weighted median	49	-0.00338545	0.00446488	0.448308
3. Heterogeneity Test
id.exposure	id.outcome	outcome	exposure	method	Q	Q_df	Q_pval
finn-b-M13_BONECONTINUITY	ieu-b-35	C-Reactive protein level || id:ieu-b-35	Disorders of continuity of bone || id:finn-b-M13_BONECONTINUITY	MR Egger	165.106	47	4.79125e-15
finn-b-M13_BONECONTINUITY	ieu-b-35	C-Reactive protein level || id:ieu-b-35	Disorders of continuity of bone || id:finn-b-M13_BONECONTINUITY	Inverse variance weighted	165.155	48	8.9411e-15
4. Pleiotropy Test
id.exposure	id.outcome	outcome	exposure	egger_intercept	se	pval
finn-b-M13_BONECONTINUITY	ieu-b-35	C-Reactive protein level || id:ieu-b-35	Disorders of continuity of bone || id:finn-b-M13_BONECONTINUITY	0.000338817	0.00286727	0.906439
5. Leave-one-out Analysis
exposure	outcome	id.exposure	id.outcome	samplesize	SNP	b	se	p
Disorders of continuity of bone || id:finn-b-M13_BONECONTINUITY	C-Reactive protein level || id:ieu-b-35	finn-b-M13_BONECONTINUITY	ieu-b-35	204402	rs10260481	-0.00808305	0.00523719	0.122735
Disorders of continuity of bone || id:finn-b-M13_BONECONTINUITY	C-Reactive protein level || id:ieu-b-35	finn-b-M13_BONECONTINUITY	ieu-b-35	204402	rs10403345	-0.00731119	0.00518842	0.158795
Disorders of continuity of bone || id:finn-b-M13_BONECONTINUITY	C-Reactive protein level || id:ieu-b-35	finn-b-M13_BONECONTINUITY	ieu-b-35	204402	rs10790897	-0.00773836	0.00525937	0.141197
Disorders of continuity of bone || id:finn-b-M13_BONECONTINUITY	C-Reactive protein level || id:ieu-b-35	finn-b-M13_BONECONTINUITY	ieu-b-35	204402	rs10794648	-0.00800923	0.00523915	0.126332
Disorders of continuity of bone || id:finn-b-M13_BONECONTINUITY	C-Reactive protein level || id:ieu-b-35	finn-b-M13_BONECONTINUITY	ieu-b-35	204402	rs111940686	-0.00813212	0.0052608	0.122154
Disorders of continuity of bone || id:finn-b-M13_BONECONTINUITY	C-Reactive protein level || id:ieu-b-35	finn-b-M13_BONECONTINUITY	ieu-b-35	204402	rs1132683	-0.00786582	0.00527018	0.135564
Disorders of continuity of bone || id:finn-b-M13_BONECONTINUITY	C-Reactive protein level || id:ieu-b-35	finn-b-M13_BONECONTINUITY	ieu-b-35	204402	rs11635848	-0.00846931	0.0052327	0.105547
Disorders of continuity of bone || id:finn-b-M13_BONECONTINUITY	C-Reactive protein level || id:ieu-b-35	finn-b-M13_BONECONTINUITY	ieu-b-35	204402	rs11675941	-0.00854871	0.00556814	0.124713
Disorders of continuity of bone || id:finn-b-M13_BONECONTINUITY	C-Reactive protein level || id:ieu-b-35	finn-b-M13_BONECONTINUITY	ieu-b-35	204402	rs12071520	-0.0088561	0.00519106	0.0880026
Disorders of continuity of bone || id:finn-b-M13_BONECONTINUITY	C-Reactive protein level || id:ieu-b-35	finn-b-M13_BONECONTINUITY	ieu-b-35	204402	rs1359568	-0.0084039	0.00521808	0.107281
Disorders of continuity of bone || id:finn-b-M13_BONECONTINUITY	C-Reactive protein level || id:ieu-b-35	finn-b-M13_BONECONTINUITY	ieu-b-35	204402	rs1366515	-0.00780392	0.00523397	0.135957
Disorders of continuity of bone || id:finn-b-M13_BONECONTINUITY	C-Reactive protein level || id:ieu-b-35	finn-b-M13_BONECONTINUITY	ieu-b-35	204402	rs16846574	-0.00797151	0.00524898	0.128843
Disorders of continuity of bone || id:finn-b-M13_BONECONTINUITY	C-Reactive protein level || id:ieu-b-35	finn-b-M13_BONECONTINUITY	ieu-b-35	204402	rs1688565	-0.00816181	0.00523164	0.118739
Disorders of continuity of bone || id:finn-b-M13_BONECONTINUITY	C-Reactive protein level || id:ieu-b-35	finn-b-M13_BONECONTINUITY	ieu-b-35	204402	rs16896929	-0.00790859	0.00524925	0.13191
Disorders of continuity of bone || id:finn-b-M13_BONECONTINUITY	C-Reactive protein level || id:ieu-b-35	finn-b-M13_BONECONTINUITY	ieu-b-35	204402	rs17155447	-0.00827457	0.00521148	0.112341
Disorders of continuity of bone || id:finn-b-M13_BONECONTINUITY	C-Reactive protein level || id:ieu-b-35	finn-b-M13_BONECONTINUITY	ieu-b-35	204402	rs1868230	-0.00779647	0.00524563	0.137205
Disorders of continuity of bone || id:finn-b-M13_BONECONTINUITY	C-Reactive protein level || id:ieu-b-35	finn-b-M13_BONECONTINUITY	ieu-b-35	204402	rs1905041	-0.00760087	0.00524692	0.14744
Disorders of continuity of bone || id:finn-b-M13_BONECONTINUITY	C-Reactive protein level || id:ieu-b-35	finn-b-M13_BONECONTINUITY	ieu-b-35	204402	rs1917916	-0.008089	0.00526049	0.124125
Disorders of continuity of bone || id:finn-b-M13_BONECONTINUITY	C-Reactive protein level || id:ieu-b-35	finn-b-M13_BONECONTINUITY	ieu-b-35	204402	rs2010503	-0.00801837	0.00522944	0.125199
Disorders of continuity of bone || id:finn-b-M13_BONECONTINUITY	C-Reactive protein level || id:ieu-b-35	finn-b-M13_BONECONTINUITY	ieu-b-35	204402	rs209206	-0.0070958	0.00530584	0.181106
Disorders of continuity of bone || id:finn-b-M13_BONECONTINUITY	C-Reactive protein level || id:ieu-b-35	finn-b-M13_BONECONTINUITY	ieu-b-35	204402	rs2417849	-0.00834286	0.00524532	0.111714
Disorders of continuity of bone || id:finn-b-M13_BONECONTINUITY	C-Reactive protein level || id:ieu-b-35	finn-b-M13_BONECONTINUITY	ieu-b-35	204402	rs2665697	-0.00735686	0.00522099	0.158808
Disorders of continuity of bone || id:finn-b-M13_BONECONTINUITY	C-Reactive protein level || id:ieu-b-35	finn-b-M13_BONECONTINUITY	ieu-b-35	204402	rs2805884	-0.00737614	0.00521663	0.157372
Disorders of continuity of bone || id:finn-b-M13_BONECONTINUITY	C-Reactive protein level || id:ieu-b-35	finn-b-M13_BONECONTINUITY	ieu-b-35	204402	rs28800847	-0.00374263	0.00280329	0.181849
Disorders of continuity of bone || id:finn-b-M13_BONECONTINUITY	C-Reactive protein level || id:ieu-b-35	finn-b-M13_BONECONTINUITY	ieu-b-35	204402	rs3732591	-0.00795169	0.00526284	0.130811
Disorders of continuity of bone || id:finn-b-M13_BONECONTINUITY	C-Reactive protein level || id:ieu-b-35	finn-b-M13_BONECONTINUITY	ieu-b-35	204402	rs3774546	-0.00786576	0.00525426	0.134386
Disorders of continuity of bone || id:finn-b-M13_BONECONTINUITY	C-Reactive protein level || id:ieu-b-35	finn-b-M13_BONECONTINUITY	ieu-b-35	204402	rs4330751	-0.00833669	0.00538248	0.121416
Disorders of continuity of bone || id:finn-b-M13_BONECONTINUITY	C-Reactive protein level || id:ieu-b-35	finn-b-M13_BONECONTINUITY	ieu-b-35	204402	rs4517148	-0.0075201	0.00524025	0.151269
Disorders of continuity of bone || id:finn-b-M13_BONECONTINUITY	C-Reactive protein level || id:ieu-b-35	finn-b-M13_BONECONTINUITY	ieu-b-35	204402	rs4886568	-0.00807972	0.00521288	0.121153
Disorders of continuity of bone || id:finn-b-M13_BONECONTINUITY	C-Reactive protein level || id:ieu-b-35	finn-b-M13_BONECONTINUITY	ieu-b-35	204402	rs4951067	-0.00835792	0.00523333	0.110254
Disorders of continuity of bone || id:finn-b-M13_BONECONTINUITY	C-Reactive protein level || id:ieu-b-35	finn-b-M13_BONECONTINUITY	ieu-b-35	204402	rs4955865	-0.00826335	0.00521908	0.113354
Disorders of continuity of bone || id:finn-b-M13_BONECONTINUITY	C-Reactive protein level || id:ieu-b-35	finn-b-M13_BONECONTINUITY	ieu-b-35	204402	rs538040	-0.00773789	0.0052436	0.140029
Disorders of continuity of bone || id:finn-b-M13_BONECONTINUITY	C-Reactive protein level || id:ieu-b-35	finn-b-M13_BONECONTINUITY	ieu-b-35	204402	rs5994618	-0.00819092	0.00523845	0.117908
Disorders of continuity of bone || id:finn-b-M13_BONECONTINUITY	C-Reactive protein level || id:ieu-b-35	finn-b-M13_BONECONTINUITY	ieu-b-35	204402	rs6487475	-0.0080496	0.00525512	0.125581
Disorders of continuity of bone || id:finn-b-M13_BONECONTINUITY	C-Reactive protein level || id:ieu-b-35	finn-b-M13_BONECONTINUITY	ieu-b-35	204402	rs6669405	-0.00821604	0.0052138	0.115066
Disorders of continuity of bone || id:finn-b-M13_BONECONTINUITY	C-Reactive protein level || id:ieu-b-35	finn-b-M13_BONECONTINUITY	ieu-b-35	204402	rs6923836	-0.00776819	0.00526241	0.139899
Disorders of continuity of bone || id:finn-b-M13_BONECONTINUITY	C-Reactive protein level || id:ieu-b-35	finn-b-M13_BONECONTINUITY	ieu-b-35	204402	rs7084183	-0.0078077	0.00526986	0.138453
Disorders of continuity of bone || id:finn-b-M13_BONECONTINUITY	C-Reactive protein level || id:ieu-b-35	finn-b-M13_BONECONTINUITY	ieu-b-35	204402	rs71475489	-0.00767159	0.00521717	0.14144
Disorders of continuity of bone || id:finn-b-M13_BONECONTINUITY	C-Reactive protein level || id:ieu-b-35	finn-b-M13_BONECONTINUITY	ieu-b-35	204402	rs721437	-0.00787193	0.00521487	0.131167
Disorders of continuity of bone || id:finn-b-M13_BONECONTINUITY	C-Reactive protein level || id:ieu-b-35	finn-b-M13_BONECONTINUITY	ieu-b-35	204402	rs7349742	-0.00819753	0.00524111	0.117798
Disorders of continuity of bone || id:finn-b-M13_BONECONTINUITY	C-Reactive protein level || id:ieu-b-35	finn-b-M13_BONECONTINUITY	ieu-b-35	204402	rs74559546	-0.00787289	0.00525266	0.133915
Disorders of continuity of bone || id:finn-b-M13_BONECONTINUITY	C-Reactive protein level || id:ieu-b-35	finn-b-M13_BONECONTINUITY	ieu-b-35	204402	rs75280162	-0.0079142	0.00524861	0.131589
Disorders of continuity of bone || id:finn-b-M13_BONECONTINUITY	C-Reactive protein level || id:ieu-b-35	finn-b-M13_BONECONTINUITY	ieu-b-35	204402	rs7646698	-0.00778693	0.00527513	0.139901
Disorders of continuity of bone || id:finn-b-M13_BONECONTINUITY	C-Reactive protein level || id:ieu-b-35	finn-b-M13_BONECONTINUITY	ieu-b-35	204402	rs77388469	-0.00799819	0.00526147	0.128475
Disorders of continuity of bone || id:finn-b-M13_BONECONTINUITY	C-Reactive protein level || id:ieu-b-35	finn-b-M13_BONECONTINUITY	ieu-b-35	204402	rs7787379	-0.00868656	0.00520213	0.0949572
Disorders of continuity of bone || id:finn-b-M13_BONECONTINUITY	C-Reactive protein level || id:ieu-b-35	finn-b-M13_BONECONTINUITY	ieu-b-35	204402	rs837692	-0.00802557	0.00526266	0.127258
Disorders of continuity of bone || id:finn-b-M13_BONECONTINUITY	C-Reactive protein level || id:ieu-b-35	finn-b-M13_BONECONTINUITY	ieu-b-35	204402	rs975826	-0.00799851	0.00525517	0.128002
Disorders of continuity of bone || id:finn-b-M13_BONECONTINUITY	C-Reactive protein level || id:ieu-b-35	finn-b-M13_BONECONTINUITY	ieu-b-35	204402	rs9833173	-0.00858044	0.00516378	0.0965814
Disorders of continuity of bone || id:finn-b-M13_BONECONTINUITY	C-Reactive protein level || id:ieu-b-35	finn-b-M13_BONECONTINUITY	ieu-b-35	204402	rs9990545	-0.0073894	0.00522836	0.157559
Disorders of continuity of bone || id:finn-b-M13_BONECONTINUITY	C-Reactive protein level || id:ieu-b-35	finn-b-M13_BONECONTINUITY	ieu-b-35	204402	All	-0.00789848	0.00515366	0.125375
6. Harmonised Data
SNP	effect_allele.exposure	other_allele.exposure	effect_allele.outcome	other_allele.outcome	beta.exposure	beta.outcome	eaf.exposure	eaf.outcome	remove	palindromic	ambiguous	id.outcome	chr	pos	se.outcome	samplesize.outcome	pval.outcome	outcome	originalname.outcome	outcome.deprecated	mr_keep.outcome	data_source.outcome	proxy.outcome	target_snp.outcome	proxy_snp.outcome	target_a1.outcome	target_a2.outcome	proxy_a1.outcome	proxy_a2.outcome	id.exposure	chr.exposure	pos.exposure	se.exposure	pval.exposure	samplesize.exposure	exposure	mr_keep.exposure	pval_origin.exposure	data_source.exposure	f_statistic	action	SNP_index	mr_keep
rs10260481	C	T	C	T	0.1896	0.001151	0.6902	0.716544	FALSE	FALSE	FALSE	ieu-b-35	7	147270639	0.004613	204402	0.802907	C-Reactive protein level || id:ieu-b-35	C-Reactive protein level	C-Reactive protein level || ||	TRUE	igd	TRUE	rs10260481	rs6979099	T	C	A	G	finn-b-M13_BONECONTINUITY	7	147229454	0.047	5.42101e-05		Disorders of continuity of bone || id:finn-b-M13_BONECONTINUITY	TRUE	reported	igd	16.2735	2	1	TRUE
rs10403345	A	G	A	G	-0.1792	0.009392	0.6512	0.658362	FALSE	FALSE	FALSE	ieu-b-35	19	56741808	0.004363	204402	0.0313668	C-Reactive protein level || id:ieu-b-35	C-Reactive protein level	C-Reactive protein level || ||	TRUE	igd								finn-b-M13_BONECONTINUITY	19	56741808	0.0454	7.97407e-05		Disorders of continuity of bone || id:finn-b-M13_BONECONTINUITY	TRUE	reported	igd	15.5799	2	1	TRUE
rs10790897	C	T	C	T	0.2311	-0.00361	0.1889	0.196258	FALSE	FALSE	FALSE	ieu-b-35	11	127377733	0.004505	204402	0.422925	C-Reactive protein level || id:ieu-b-35	C-Reactive protein level	C-Reactive protein level || ||	TRUE	igd	TRUE	rs10790897	rs10893701	C	T	A	G	finn-b-M13_BONECONTINUITY	11	127376897	0.0548	2.47999e-05		Disorders of continuity of bone || id:finn-b-M13_BONECONTINUITY	TRUE	reported	igd	17.7844	2	1	TRUE
rs10794648	C	T	C	T	-0.1879	-0.000156	0.7176	0.723829	FALSE	FALSE	FALSE	ieu-b-35	1	24519920	0.004664	204402	0.973387	C-Reactive protein level || id:ieu-b-35	C-Reactive protein level	C-Reactive protein level || ||	TRUE	igd	TRUE	rs10794648	rs4649203	T	C	G	A	finn-b-M13_BONECONTINUITY	1	24518206	0.0481	9.38491e-05		Disorders of continuity of bone || id:finn-b-M13_BONECONTINUITY	TRUE	reported	igd	15.2603	2	1	TRUE
rs111940686	T	G	T	G	1.0202	0.002647	0.008698	0.015644	FALSE	FALSE	FALSE	ieu-b-35	1	170549087	0.019206	204402	0.890364	C-Reactive protein level || id:ieu-b-35	C-Reactive protein level	C-Reactive protein level || ||	TRUE	igd	TRUE	rs111940686	rs16863439	T	G	T	C	finn-b-M13_BONECONTINUITY	1	170538872	0.2605	8.9929e-05		Disorders of continuity of bone || id:finn-b-M13_BONECONTINUITY	TRUE	reported	igd	15.3375	2	1	TRUE
rs1132683	A	G	A	G	-0.3261	0.00302	0.09696	0.113362	FALSE	FALSE	FALSE	ieu-b-35	7	133749550	0.005921	204402	0.610041	C-Reactive protein level || id:ieu-b-35	C-Reactive protein level	C-Reactive protein level || ||	TRUE	igd								finn-b-M13_BONECONTINUITY	7	133749550	0.0741	1.06601e-05		Disorders of continuity of bone || id:finn-b-M13_BONECONTINUITY	TRUE	reported	igd	19.3671	2	1	TRUE
rs11635848	A	G	A	G	0.1863	0.003464	0.3053	0.411412	FALSE	FALSE	FALSE	ieu-b-35	15	79624808	0.003564	204402	0.331113	C-Reactive protein level || id:ieu-b-35	C-Reactive protein level	C-Reactive protein level || ||	TRUE	igd								finn-b-M13_BONECONTINUITY	15	79624808	0.047	7.41993e-05		Disorders of continuity of bone || id:finn-b-M13_BONECONTINUITY	TRUE	reported	igd	15.7119	2	1	TRUE
rs11675941	A	G	A	G	2.0211	-0.006938	0.002349	0.02037	FALSE	FALSE	FALSE	ieu-b-35	2	210809633	0.015751	204402	0.65961	C-Reactive protein level || id:ieu-b-35	C-Reactive protein level	C-Reactive protein level || ||	TRUE	igd								finn-b-M13_BONECONTINUITY	2	210809633	0.5137	8.34603e-05		Disorders of continuity of bone || id:finn-b-M13_BONECONTINUITY	TRUE	reported	igd	15.4795	2	1	TRUE
rs12071520	T	C	T	C	0.2565	0.008186	0.1486	0.219515	FALSE	FALSE	FALSE	ieu-b-35	1	162132119	0.00465	204402	0.0783033	C-Reactive protein level || id:ieu-b-35	C-Reactive protein level	C-Reactive protein level || ||	TRUE	igd								finn-b-M13_BONECONTINUITY	1	162132119	0.0609	2.557e-05		Disorders of continuity of bone || id:finn-b-M13_BONECONTINUITY	TRUE	reported	igd	17.7395	2	1	TRUE
rs1359568	C	A	C	A	0.1699	0.003928	0.5048	0.53042	FALSE	FALSE	FALSE	ieu-b-35	10	8569906	0.003728	204402	0.292113	C-Reactive protein level || id:ieu-b-35	C-Reactive protein level	C-Reactive protein level || ||	TRUE	igd	TRUE	rs1359568	rs1359570	A	C	G	A	finn-b-M13_BONECONTINUITY	10	8569619	0.043	7.82096e-05		Disorders of continuity of bone || id:finn-b-M13_BONECONTINUITY	TRUE	reported	igd	15.6117	2	1	TRUE
rs1366515	T	G	T	G	0.4482	-0.007543	0.03826	0.031744	FALSE	FALSE	FALSE	ieu-b-35	16	63919656	0.012166	204402	0.535295	C-Reactive protein level || id:ieu-b-35	C-Reactive protein level	C-Reactive protein level || ||	TRUE	igd								finn-b-M13_BONECONTINUITY	16	63919656	0.1145	9.12893e-05		Disorders of continuity of bone || id:finn-b-M13_BONECONTINUITY	TRUE	reported	igd	15.3226	2	1	TRUE
rs16846574	C	T	C	T	0.5228	-0.001741	0.03176	0.034085	FALSE	FALSE	FALSE	ieu-b-35	3	148359696	0.01158	204402	0.880492	C-Reactive protein level || id:ieu-b-35	C-Reactive protein level	C-Reactive protein level || ||	TRUE	igd								finn-b-M13_BONECONTINUITY	3	148359696	0.1286	4.76398e-05		Disorders of continuity of bone || id:finn-b-M13_BONECONTINUITY	TRUE	reported	igd	16.5268	2	1	TRUE
rs1688565	G	A	G	A	-0.2014	-0.002428	0.7238	0.698904	FALSE	FALSE	FALSE	ieu-b-35	12	89678470	0.004903	204402	0.62044	C-Reactive protein level || id:ieu-b-35	C-Reactive protein level	C-Reactive protein level || ||	TRUE	igd								finn-b-M13_BONECONTINUITY	12	89678470	0.049	4.00203e-05		Disorders of continuity of bone || id:finn-b-M13_BONECONTINUITY	TRUE	reported	igd	16.8938	2	1	TRUE
rs16896929	G	A	G	A	0.2011	-0.00146	0.2308	0.227555	FALSE	FALSE	FALSE	ieu-b-35	8	99371079	0.004476	204402	0.744331	C-Reactive protein level || id:ieu-b-35	C-Reactive protein level	C-Reactive protein level || ||	TRUE	igd								finn-b-M13_BONECONTINUITY	8	99371079	0.051	7.93908e-05		Disorders of continuity of bone || id:finn-b-M13_BONECONTINUITY	TRUE	reported	igd	15.5483	2	1	TRUE
rs17155447	C	T	C	T	0.3639	0.009302	0.06582	0.048063	FALSE	FALSE	FALSE	ieu-b-35	7	81395585	0.00959	204402	0.332048	C-Reactive protein level || id:ieu-b-35	C-Reactive protein level	C-Reactive protein level || ||	TRUE	igd								finn-b-M13_BONECONTINUITY	7	81395585	0.0883	3.78399e-05		Disorders of continuity of bone || id:finn-b-M13_BONECONTINUITY	TRUE	reported	igd	16.9841	2	1	TRUE
rs1868230	C	T	C	T	-0.2111	0.003105	0.7846	0.815969	FALSE	FALSE	FALSE	ieu-b-35	3	127218849	0.004828	204402	0.520156	C-Reactive protein level || id:ieu-b-35	C-Reactive protein level	C-Reactive protein level || ||	TRUE	igd								finn-b-M13_BONECONTINUITY	3	127218849	0.0526	6.02698e-05		Disorders of continuity of bone || id:finn-b-M13_BONECONTINUITY	TRUE	reported	igd	16.1066	2	1	TRUE
rs1905041	C	A	C	A	-0.2127	0.005064	0.2482	0.303054	FALSE	FALSE	FALSE	ieu-b-35	8	72749564	0.004361	204402	0.245597	C-Reactive protein level || id:ieu-b-35	C-Reactive protein level	C-Reactive protein level || ||	TRUE	igd								finn-b-M13_BONECONTINUITY	8	72749564	0.0507	2.70203e-05		Disorders of continuity of bone || id:finn-b-M13_BONECONTINUITY	TRUE	reported	igd	17.6003	2	1	TRUE
rs1917916	A	G	A	G	-0.3233	-0.000307	0.9158	0.879187	FALSE	FALSE	FALSE	ieu-b-35	18	5750932	0.006187	204402	0.960378	C-Reactive protein level || id:ieu-b-35	C-Reactive protein level	C-Reactive protein level || ||	TRUE	igd								finn-b-M13_BONECONTINUITY	18	5750932	0.0787	4.00599e-05		Disorders of continuity of bone || id:finn-b-M13_BONECONTINUITY	TRUE	reported	igd	16.8757	2	1	TRUE
rs2010503	C	G	C	G	0.3085	0.001504	0.08955	0.048635	FALSE	TRUE	FALSE	ieu-b-35	10	121455733	0.008889	204402	0.865607	C-Reactive protein level || id:ieu-b-35	C-Reactive protein level	C-Reactive protein level || ||	TRUE	igd	TRUE	rs2010503	rs17099199	C	G	A	C	finn-b-M13_BONECONTINUITY	10	121442991	0.0762	5.16595e-05		Disorders of continuity of bone || id:finn-b-M13_BONECONTINUITY	TRUE	reported	igd	16.3908	2	1	TRUE
rs209206	C	G	C	G	0.5848	-0.014253	0.04137	0.063283	FALSE	TRUE	FALSE	ieu-b-35	6	28782978	0.007538	204402	0.0586435	C-Reactive protein level || id:ieu-b-35	C-Reactive protein level	C-Reactive protein level || ||	TRUE	igd	TRUE	rs209206	rs209187	C	G	A	G	finn-b-M13_BONECONTINUITY	6	28776234	0.1141	2.94802e-07		Disorders of continuity of bone || id:finn-b-M13_BONECONTINUITY	TRUE	reported	igd	26.269	2	1	TRUE
rs2417849	T	C	T	C	0.1918	0.002427	0.4022	0.363298	FALSE	FALSE	FALSE	ieu-b-35	12	20276513	0.003663	204402	0.507654	C-Reactive protein level || id:ieu-b-35	C-Reactive protein level	C-Reactive protein level || ||	TRUE	igd								finn-b-M13_BONECONTINUITY	12	20276513	0.044	1.29999e-05		Disorders of continuity of bone || id:finn-b-M13_BONECONTINUITY	TRUE	reported	igd	19.0017	2	1	TRUE
rs2665697	C	T	C	T	-0.194	0.007383	0.3176	0.279481	FALSE	FALSE	FALSE	ieu-b-35	11	22383271	0.004058	204402	0.068851	C-Reactive protein level || id:ieu-b-35	C-Reactive protein level	C-Reactive protein level || ||	TRUE	igd	TRUE	rs2665697	rs11026532	C	T	C	G	finn-b-M13_BONECONTINUITY	11	22379945	0.0464	2.89601e-05		Disorders of continuity of bone || id:finn-b-M13_BONECONTINUITY	TRUE	reported	igd	17.481	2	1	TRUE
rs2805884	G	A	G	A	0.1885	-0.007472	0.6812	0.272617	FALSE	FALSE	FALSE	ieu-b-35	1	57991580	0.004116	204402	0.0694656	C-Reactive protein level || id:ieu-b-35	C-Reactive protein level	C-Reactive protein level || ||	TRUE	igd	TRUE	rs2805884	rs2805847	A	G	C	G	finn-b-M13_BONECONTINUITY	1	57989423	0.0464	4.83805e-05		Disorders of continuity of bone || id:finn-b-M13_BONECONTINUITY	TRUE	reported	igd	16.5039	2	1	TRUE
rs28800847	A	G	A	G	0.2354	-0.056152	0.2357	0.242122	FALSE	FALSE	FALSE	ieu-b-35	1	159732811	0.004916	204402	3.50026e-30	C-Reactive protein level || id:ieu-b-35	C-Reactive protein level	C-Reactive protein level || ||	TRUE	igd	TRUE	rs28800847	rs10908742	A	G	G	T	finn-b-M13_BONECONTINUITY	1	159731465	0.0518	5.429e-06		Disorders of continuity of bone || id:finn-b-M13_BONECONTINUITY	TRUE	reported	igd	20.6516	2	1	TRUE
rs3732591	A	G	A	G	-0.3127	0.001685	0.08174	0.094971	FALSE	FALSE	FALSE	ieu-b-35	3	183182461	0.00603	204402	0.779938	C-Reactive protein level || id:ieu-b-35	C-Reactive protein level	C-Reactive protein level || ||	TRUE	igd								finn-b-M13_BONECONTINUITY	3	183182461	0.0796	8.59607e-05		Disorders of continuity of bone || id:finn-b-M13_BONECONTINUITY	TRUE	reported	igd	15.4323	2	1	TRUE
rs3774546	G	C	G	C	-0.2266	0.002206	0.2907	0.263892	FALSE	TRUE	FALSE	ieu-b-35	3	53744327	0.004759	204402	0.642929	C-Reactive protein level || id:ieu-b-35	C-Reactive protein level	C-Reactive protein level || ||	TRUE	igd								finn-b-M13_BONECONTINUITY	3	53744327	0.0481	2.49701e-06		Disorders of continuity of bone || id:finn-b-M13_BONECONTINUITY	TRUE	reported	igd	22.1937	2	1	TRUE
rs4330751	T	C	T	C	1.2942	-0.002159	0.005397	0.020906	FALSE	FALSE	FALSE	ieu-b-35	9	72198400	0.014027	204402	0.877631	C-Reactive protein level || id:ieu-b-35	C-Reactive protein level	C-Reactive protein level || ||	TRUE	igd								finn-b-M13_BONECONTINUITY	9	72198400	0.3248	6.75601e-05		Disorders of continuity of bone || id:finn-b-M13_BONECONTINUITY	TRUE	reported	igd	15.8771	2	1	TRUE
rs4517148	T	G	T	G	-0.3894	0.011031	0.9353	0.937696	FALSE	FALSE	FALSE	ieu-b-35	8	49194601	0.008023	204402	0.169169	C-Reactive protein level || id:ieu-b-35	C-Reactive protein level	C-Reactive protein level || ||	TRUE	igd								finn-b-M13_BONECONTINUITY	8	49194601	0.0894	1.31899e-05		Disorders of continuity of bone || id:finn-b-M13_BONECONTINUITY	TRUE	reported	igd	18.9722	2	1	TRUE
rs4640029	T	A	T	A	0.1741	-0.002811	0.4352	0.457771	FALSE	TRUE	TRUE	ieu-b-35	12	107378724	0.003873	204402	0.468032	C-Reactive protein level || id:ieu-b-35	C-Reactive protein level	C-Reactive protein level || ||	TRUE	igd								finn-b-M13_BONECONTINUITY	12	107378724	0.0436	6.59007e-05		Disorders of continuity of bone || id:finn-b-M13_BONECONTINUITY	TRUE	reported	igd	15.945	2	1	FALSE
rs4886568	C	T	C	T	0.4802	0.010548	0.03423	0.018693	FALSE	FALSE	FALSE	ieu-b-35	15	78637573	0.017178	204402	0.539193	C-Reactive protein level || id:ieu-b-35	C-Reactive protein level	C-Reactive protein level || ||	TRUE	igd								finn-b-M13_BONECONTINUITY	15	78637573	0.1208	7.057e-05		Disorders of continuity of bone || id:finn-b-M13_BONECONTINUITY	TRUE	reported	igd	15.8019	2	1	TRUE
rs4951067	T	C	T	C	-0.1808	-0.003015	0.6402	0.642858	FALSE	FALSE	FALSE	ieu-b-35	1	204318983	0.003708	204402	0.416217	C-Reactive protein level || id:ieu-b-35	C-Reactive protein level	C-Reactive protein level || ||	TRUE	igd								finn-b-M13_BONECONTINUITY	1	204318983	0.0449	5.53605e-05		Disorders of continuity of bone || id:finn-b-M13_BONECONTINUITY	TRUE	reported	igd	16.2145	2	1	TRUE
rs4955865	T	C	T	C	0.1751	0.003694	0.3873	0.356473	FALSE	FALSE	FALSE	ieu-b-35	3	55733390	0.004364	204402	0.397284	C-Reactive protein level || id:ieu-b-35	C-Reactive protein level	C-Reactive protein level || ||	TRUE	igd								finn-b-M13_BONECONTINUITY	3	55733390	0.0446	8.50198e-05		Disorders of continuity of bone || id:finn-b-M13_BONECONTINUITY	TRUE	reported	igd	15.4135	2	1	TRUE
rs538040	T	A	T	A	0.34	-0.006324	0.06749	0.064831	FALSE	TRUE	FALSE	ieu-b-35	12	18802728	0.007769	204402	0.415652	C-Reactive protein level || id:ieu-b-35	C-Reactive protein level	C-Reactive protein level || ||	TRUE	igd								finn-b-M13_BONECONTINUITY	12	18802728	0.087	9.33297e-05		Disorders of continuity of bone || id:finn-b-M13_BONECONTINUITY	TRUE	reported	igd	15.2728	2	1	TRUE
rs5994618	T	C	T	C	-0.1731	-0.001811	0.6302	0.684317	FALSE	FALSE	FALSE	ieu-b-35	22	33154974	0.003841	204402	0.637305	C-Reactive protein level || id:ieu-b-35	C-Reactive protein level	C-Reactive protein level || ||	TRUE	igd	TRUE	rs5994618	rs1018790	C	T	C	T	finn-b-M13_BONECONTINUITY	22	33151639	0.0445	9.97792e-05		Disorders of continuity of bone || id:finn-b-M13_BONECONTINUITY	TRUE	reported	igd	15.1312	2	1	TRUE
rs6487475	T	C	T	C	0.1889	6e-06	0.5145	0.508103	FALSE	FALSE	FALSE	ieu-b-35	12	25498159	0.003838	204402	0.998727	C-Reactive protein level || id:ieu-b-35	C-Reactive protein level	C-Reactive protein level || ||	TRUE	igd	TRUE	rs6487475	rs4406911	C	T	C	T	finn-b-M13_BONECONTINUITY	12	25489065	0.043	1.13399e-05		Disorders of continuity of bone || id:finn-b-M13_BONECONTINUITY	TRUE	reported	igd	19.2987	2	1	TRUE
rs6669405	C	T	C	T	0.1981	0.004677	0.3145	0.298868	FALSE	FALSE	FALSE	ieu-b-35	1	33920466	0.00551	204402	0.396005	C-Reactive protein level || id:ieu-b-35	C-Reactive protein level	C-Reactive protein level || ||	TRUE	igd								finn-b-M13_BONECONTINUITY	1	33920466	0.0471	2.635e-05		Disorders of continuity of bone || id:finn-b-M13_BONECONTINUITY	TRUE	reported	igd	17.69	2	1	TRUE
rs6923836	A	G	A	G	-0.1877	0.002617	0.374	0.425529	FALSE	FALSE	FALSE	ieu-b-35	6	113393530	0.00359	204402	0.466118	C-Reactive protein level || id:ieu-b-35	C-Reactive protein level	C-Reactive protein level || ||	TRUE	igd								finn-b-M13_BONECONTINUITY	6	113393530	0.0446	2.53198e-05		Disorders of continuity of bone || id:finn-b-M13_BONECONTINUITY	TRUE	reported	igd	17.7116	2	1	TRUE
rs7084183	C	T	C	T	0.2196	-0.002562	0.2293	0.283569	FALSE	FALSE	FALSE	ieu-b-35	10	132193975	0.003978	204402	0.519633	C-Reactive protein level || id:ieu-b-35	C-Reactive protein level	C-Reactive protein level || ||	TRUE	igd								finn-b-M13_BONECONTINUITY	10	132193975	0.0513	1.88999e-05		Disorders of continuity of bone || id:finn-b-M13_BONECONTINUITY	TRUE	reported	igd	18.3244	2	1	TRUE
rs71475489	C	T	C	T	0.5083	-0.017855	0.03001	0.018664	FALSE	FALSE	FALSE	ieu-b-35	11	97493017	0.015535	204402	0.250396	C-Reactive protein level || id:ieu-b-35	C-Reactive protein level	C-Reactive protein level || ||	TRUE	igd	TRUE	rs71475489	rs12789024	C	T	T	G	finn-b-M13_BONECONTINUITY	11	97482805	0.1285	7.63906e-05		Disorders of continuity of bone || id:finn-b-M13_BONECONTINUITY	TRUE	reported	igd	15.6471	2	1	TRUE
rs721437	C	T	C	T	0.3204	-0.00561	0.07739	0.0279	FALSE	FALSE	FALSE	ieu-b-35	20	54317795	0.016959	204402	0.74079	C-Reactive protein level || id:ieu-b-35	C-Reactive protein level	C-Reactive protein level || ||	TRUE	igd								finn-b-M13_BONECONTINUITY	20	54317795	0.0815	8.43995e-05		Disorders of continuity of bone || id:finn-b-M13_BONECONTINUITY	TRUE	reported	igd	15.455	2	1	TRUE
rs7349742	G	A	G	A	0.2086	0.002044	0.2301	0.257906	FALSE	FALSE	FALSE	ieu-b-35	4	13792212	0.004496	204402	0.649326	C-Reactive protein level || id:ieu-b-35	C-Reactive protein level	C-Reactive protein level || ||	TRUE	igd								finn-b-M13_BONECONTINUITY	4	13792212	0.0516	5.24602e-05		Disorders of continuity of bone || id:finn-b-M13_BONECONTINUITY	TRUE	reported	igd	16.3429	2	1	TRUE
rs74559546	A	G	A	G	0.4316	-0.004052	0.05265	0.045232	FALSE	FALSE	FALSE	ieu-b-35	10	50100434	0.009228	204402	0.660558	C-Reactive protein level || id:ieu-b-35	C-Reactive protein level	C-Reactive protein level || ||	TRUE	igd	TRUE	rs74559546	rs17836512	A	G	C	T	finn-b-M13_BONECONTINUITY	10	49990172	0.0981	1.07701e-05		Disorders of continuity of bone || id:finn-b-M13_BONECONTINUITY	TRUE	reported	igd	19.3564	2	1	TRUE
rs75280162	C	A	C	A	0.5615	-0.003869	0.02532	0.037495	FALSE	FALSE	FALSE	ieu-b-35	11	10338480	0.012591	204402	0.75864	C-Reactive protein level || id:ieu-b-35	C-Reactive protein level	C-Reactive protein level || ||	TRUE	igd	TRUE	rs75280162	rs11042730	C	A	T	C	finn-b-M13_BONECONTINUITY	11	10216543	0.1419	7.59609e-05		Disorders of continuity of bone || id:finn-b-M13_BONECONTINUITY	TRUE	reported	igd	15.6579	2	1	TRUE
rs7646698	G	C	G	C	-0.2341	0.002844	0.7722	0.743052	FALSE	TRUE	FALSE	ieu-b-35	3	173902385	0.004067	204402	0.484394	C-Reactive protein level || id:ieu-b-35	C-Reactive protein level	C-Reactive protein level || ||	TRUE	igd	TRUE	rs7646698	rs4894650	C	G	C	T	finn-b-M13_BONECONTINUITY	3	173879438	0.0516	5.79802e-06		Disorders of continuity of bone || id:finn-b-M13_BONECONTINUITY	TRUE	reported	igd	20.5828	2	1	TRUE
rs77388469	G	A	G	A	0.2885	-0.000905	0.1335	0.132933	FALSE	FALSE	FALSE	ieu-b-35	14	95366831	0.005597	204402	0.87153	C-Reactive protein level || id:ieu-b-35	C-Reactive protein level	C-Reactive protein level || ||	TRUE	igd	TRUE	rs77388469	rs6575473	G	A	C	T	finn-b-M13_BONECONTINUITY	14	95364762	0.0638	6.07897e-06		Disorders of continuity of bone || id:finn-b-M13_BONECONTINUITY	TRUE	reported	igd	20.448	2	1	TRUE
rs7787379	A	G	A	G	-0.2419	-0.007095	0.1657	0.180536	FALSE	FALSE	FALSE	ieu-b-35	7	124988559	0.004668	204402	0.12856	C-Reactive protein level || id:ieu-b-35	C-Reactive protein level	C-Reactive protein level || ||	TRUE	igd	TRUE	rs7787379	rs6973066	A	G	T	C	finn-b-M13_BONECONTINUITY	7	124979828	0.0583	3.35498e-05		Disorders of continuity of bone || id:finn-b-M13_BONECONTINUITY	TRUE	reported	igd	17.2161	2	1	TRUE
rs837692	G	A	G	A	0.1886	-0.000381	0.5704	0.59813	FALSE	FALSE	FALSE	ieu-b-35	16	10108788	0.003602	204402	0.915762	C-Reactive protein level || id:ieu-b-35	C-Reactive protein level	C-Reactive protein level || ||	TRUE	igd								finn-b-M13_BONECONTINUITY	16	10108788	0.0435	1.46201e-05		Disorders of continuity of bone || id:finn-b-M13_BONECONTINUITY	TRUE	reported	igd	18.7977	2	1	TRUE
rs975826	A	G	A	G	0.2275	-0.00057	0.1722	0.181566	FALSE	FALSE	FALSE	ieu-b-35	22	18520582	0.004684	204402	0.903085	C-Reactive protein level || id:ieu-b-35	C-Reactive protein level	C-Reactive protein level || ||	TRUE	igd								finn-b-M13_BONECONTINUITY	22	18520582	0.0578	8.18597e-05		Disorders of continuity of bone || id:finn-b-M13_BONECONTINUITY	TRUE	reported	igd	15.492	2	1	TRUE
rs9833173	A	G	A	G	0.1857	0.008649	0.481	0.333502	FALSE	FALSE	FALSE	ieu-b-35	3	187328475	0.00464	204402	0.0623606	C-Reactive protein level || id:ieu-b-35	C-Reactive protein level	C-Reactive protein level || ||	TRUE	igd								finn-b-M13_BONECONTINUITY	3	187328475	0.0439	2.39001e-05		Disorders of continuity of bone || id:finn-b-M13_BONECONTINUITY	TRUE	reported	igd	17.8935	2	1	TRUE
rs9990545	A	G	A	G	0.3377	-0.01182	0.07452	0.070668	FALSE	FALSE	FALSE	ieu-b-35	4	166469526	0.00691	204402	0.0871806	C-Reactive protein level || id:ieu-b-35	C-Reactive protein level	C-Reactive protein level || ||	TRUE	igd								finn-b-M13_BONECONTINUITY	4	166469526	0.0823	4.10403e-05		Disorders of continuity of bone || id:finn-b-M13_BONECONTINUITY	TRUE	reported	igd	16.8369	2	1	TRUE

## Sheet: Neutrophil_Count
1. MR Odds Ratios
id.exposure	id.outcome	outcome	exposure	method	nsnp	b	se	pval	lo_ci	up_ci	or	or_lci95	or_uci95	Outcome_Name
finn-b-M13_BONECONTINUITY	ieu-b-34	neutrophil cell count || id:ieu-b-34	Disorders of continuity of bone || id:finn-b-M13_BONECONTINUITY	Inverse variance weighted	117	-0.000676889	0.00107	0.526993	-0.0027741	0.00142032	0.999323	0.99723	1.00142	Neutrophil_Count
finn-b-M13_BONECONTINUITY	ieu-b-34	neutrophil cell count || id:ieu-b-34	Disorders of continuity of bone || id:finn-b-M13_BONECONTINUITY	MR Egger	117	-5.56914e-05	0.001722	0.974256	-0.00343082	0.00331944	0.999944	0.996575	1.00332	Neutrophil_Count
finn-b-M13_BONECONTINUITY	ieu-b-34	neutrophil cell count || id:ieu-b-34	Disorders of continuity of bone || id:finn-b-M13_BONECONTINUITY	Weighted median	117	-1.77026e-05	0.00134953	0.989534	-0.00266277	0.00262737	0.999982	0.997341	1.00263	Neutrophil_Count
2. MR Raw Results
id.exposure	id.outcome	outcome	exposure	method	nsnp	b	se	pval
finn-b-M13_BONECONTINUITY	ieu-b-34	neutrophil cell count || id:ieu-b-34	Disorders of continuity of bone || id:finn-b-M13_BONECONTINUITY	Inverse variance weighted	117	-0.000676889	0.00107	0.526993
finn-b-M13_BONECONTINUITY	ieu-b-34	neutrophil cell count || id:ieu-b-34	Disorders of continuity of bone || id:finn-b-M13_BONECONTINUITY	MR Egger	117	-5.56914e-05	0.001722	0.974256
finn-b-M13_BONECONTINUITY	ieu-b-34	neutrophil cell count || id:ieu-b-34	Disorders of continuity of bone || id:finn-b-M13_BONECONTINUITY	Weighted median	117	-1.77026e-05	0.00134953	0.989534
3. Heterogeneity Test
id.exposure	id.outcome	outcome	exposure	method	Q	Q_df	Q_pval
finn-b-M13_BONECONTINUITY	ieu-b-34	neutrophil cell count || id:ieu-b-34	Disorders of continuity of bone || id:finn-b-M13_BONECONTINUITY	MR Egger	200.088	115	1.52418e-06
finn-b-M13_BONECONTINUITY	ieu-b-34	neutrophil cell count || id:ieu-b-34	Disorders of continuity of bone || id:finn-b-M13_BONECONTINUITY	Inverse variance weighted	200.458	116	1.87625e-06
4. Pleiotropy Test
id.exposure	id.outcome	outcome	exposure	egger_intercept	se	pval
finn-b-M13_BONECONTINUITY	ieu-b-34	neutrophil cell count || id:ieu-b-34	Disorders of continuity of bone || id:finn-b-M13_BONECONTINUITY	-0.000267767	0.00058033	0.64538
5. Leave-one-out Analysis
exposure	outcome	id.exposure	id.outcome	samplesize	SNP	b	se	p
Disorders of continuity of bone || id:finn-b-M13_BONECONTINUITY	neutrophil cell count || id:ieu-b-34	finn-b-M13_BONECONTINUITY	ieu-b-34	518349	rs10260481	-0.000757743	0.0010718	0.479578
Disorders of continuity of bone || id:finn-b-M13_BONECONTINUITY	neutrophil cell count || id:ieu-b-34	finn-b-M13_BONECONTINUITY	ieu-b-34	518349	rs10403345	-0.000722873	0.0010757	0.501582
Disorders of continuity of bone || id:finn-b-M13_BONECONTINUITY	neutrophil cell count || id:ieu-b-34	finn-b-M13_BONECONTINUITY	ieu-b-34	518349	rs10790897	-0.000601994	0.00107446	0.575292
Disorders of continuity of bone || id:finn-b-M13_BONECONTINUITY	neutrophil cell count || id:ieu-b-34	finn-b-M13_BONECONTINUITY	ieu-b-34	518349	rs10794648	-0.000595528	0.0010806	0.581559
Disorders of continuity of bone || id:finn-b-M13_BONECONTINUITY	neutrophil cell count || id:ieu-b-34	finn-b-M13_BONECONTINUITY	ieu-b-34	518349	rs11078689	-0.000511888	0.00105012	0.625935
Disorders of continuity of bone || id:finn-b-M13_BONECONTINUITY	neutrophil cell count || id:ieu-b-34	finn-b-M13_BONECONTINUITY	ieu-b-34	518349	rs111576840	-0.00080539	0.0010781	0.455038
Disorders of continuity of bone || id:finn-b-M13_BONECONTINUITY	neutrophil cell count || id:ieu-b-34	finn-b-M13_BONECONTINUITY	ieu-b-34	518349	rs111940686	-0.000927764	0.00106351	0.38301
Disorders of continuity of bone || id:finn-b-M13_BONECONTINUITY	neutrophil cell count || id:ieu-b-34	finn-b-M13_BONECONTINUITY	ieu-b-34	518349	rs11253193	-0.000495004	0.00105577	0.639172
Disorders of continuity of bone || id:finn-b-M13_BONECONTINUITY	neutrophil cell count || id:ieu-b-34	finn-b-M13_BONECONTINUITY	ieu-b-34	518349	rs113258188	-0.000628056	0.00107138	0.557733
Disorders of continuity of bone || id:finn-b-M13_BONECONTINUITY	neutrophil cell count || id:ieu-b-34	finn-b-M13_BONECONTINUITY	ieu-b-34	518349	rs1132683	-0.000615755	0.00107669	0.567392
Disorders of continuity of bone || id:finn-b-M13_BONECONTINUITY	neutrophil cell count || id:ieu-b-34	finn-b-M13_BONECONTINUITY	ieu-b-34	518349	rs113855392	-0.000801347	0.00106539	0.451953
Disorders of continuity of bone || id:finn-b-M13_BONECONTINUITY	neutrophil cell count || id:ieu-b-34	finn-b-M13_BONECONTINUITY	ieu-b-34	518349	rs115094024	-0.000840694	0.00109123	0.441058
Disorders of continuity of bone || id:finn-b-M13_BONECONTINUITY	neutrophil cell count || id:ieu-b-34	finn-b-M13_BONECONTINUITY	ieu-b-34	518349	rs115403852	-0.000635887	0.00107714	0.554957
Disorders of continuity of bone || id:finn-b-M13_BONECONTINUITY	neutrophil cell count || id:ieu-b-34	finn-b-M13_BONECONTINUITY	ieu-b-34	518349	rs115564098	-0.000876533	0.0010885	0.420665
Disorders of continuity of bone || id:finn-b-M13_BONECONTINUITY	neutrophil cell count || id:ieu-b-34	finn-b-M13_BONECONTINUITY	ieu-b-34	518349	rs116107896	-0.000676078	0.00107654	0.529996
Disorders of continuity of bone || id:finn-b-M13_BONECONTINUITY	neutrophil cell count || id:ieu-b-34	finn-b-M13_BONECONTINUITY	ieu-b-34	518349	rs11635848	-0.000743821	0.00107489	0.488938
Disorders of continuity of bone || id:finn-b-M13_BONECONTINUITY	neutrophil cell count || id:ieu-b-34	finn-b-M13_BONECONTINUITY	ieu-b-34	518349	rs11675941	-0.000835959	0.00109617	0.445691
Disorders of continuity of bone || id:finn-b-M13_BONECONTINUITY	neutrophil cell count || id:ieu-b-34	finn-b-M13_BONECONTINUITY	ieu-b-34	518349	rs117117336	-0.000492767	0.00106636	0.644009
Disorders of continuity of bone || id:finn-b-M13_BONECONTINUITY	neutrophil cell count || id:ieu-b-34	finn-b-M13_BONECONTINUITY	ieu-b-34	518349	rs117552199	-0.000591154	0.00107415	0.582081
Disorders of continuity of bone || id:finn-b-M13_BONECONTINUITY	neutrophil cell count || id:ieu-b-34	finn-b-M13_BONECONTINUITY	ieu-b-34	518349	rs117565161	-0.000663418	0.00107848	0.538462
Disorders of continuity of bone || id:finn-b-M13_BONECONTINUITY	neutrophil cell count || id:ieu-b-34	finn-b-M13_BONECONTINUITY	ieu-b-34	518349	rs117591578	-0.000579732	0.00107343	0.589147
Disorders of continuity of bone || id:finn-b-M13_BONECONTINUITY	neutrophil cell count || id:ieu-b-34	finn-b-M13_BONECONTINUITY	ieu-b-34	518349	rs117993660	-0.000652992	0.00108435	0.547044
Disorders of continuity of bone || id:finn-b-M13_BONECONTINUITY	neutrophil cell count || id:ieu-b-34	finn-b-M13_BONECONTINUITY	ieu-b-34	518349	rs118021315	-0.000621236	0.00107296	0.562596
Disorders of continuity of bone || id:finn-b-M13_BONECONTINUITY	neutrophil cell count || id:ieu-b-34	finn-b-M13_BONECONTINUITY	ieu-b-34	518349	rs11890117	-0.00054417	0.00106488	0.609339
Disorders of continuity of bone || id:finn-b-M13_BONECONTINUITY	neutrophil cell count || id:ieu-b-34	finn-b-M13_BONECONTINUITY	ieu-b-34	518349	rs12071520	-0.00075597	0.00107594	0.482297
Disorders of continuity of bone || id:finn-b-M13_BONECONTINUITY	neutrophil cell count || id:ieu-b-34	finn-b-M13_BONECONTINUITY	ieu-b-34	518349	rs12538524	-0.000659566	0.00107769	0.540525
Disorders of continuity of bone || id:finn-b-M13_BONECONTINUITY	neutrophil cell count || id:ieu-b-34	finn-b-M13_BONECONTINUITY	ieu-b-34	518349	rs1359568	-0.000620244	0.00107491	0.563925
Disorders of continuity of bone || id:finn-b-M13_BONECONTINUITY	neutrophil cell count || id:ieu-b-34	finn-b-M13_BONECONTINUITY	ieu-b-34	518349	rs1366515	-0.000740021	0.00107188	0.489947
Disorders of continuity of bone || id:finn-b-M13_BONECONTINUITY	neutrophil cell count || id:ieu-b-34	finn-b-M13_BONECONTINUITY	ieu-b-34	518349	rs138141169	-0.000801376	0.00107924	0.457763
Disorders of continuity of bone || id:finn-b-M13_BONECONTINUITY	neutrophil cell count || id:ieu-b-34	finn-b-M13_BONECONTINUITY	ieu-b-34	518349	rs139732972	-0.000786254	0.00107499	0.464533
Disorders of continuity of bone || id:finn-b-M13_BONECONTINUITY	neutrophil cell count || id:ieu-b-34	finn-b-M13_BONECONTINUITY	ieu-b-34	518349	rs143439169	-0.000592666	0.00107253	0.580546
Disorders of continuity of bone || id:finn-b-M13_BONECONTINUITY	neutrophil cell count || id:ieu-b-34	finn-b-M13_BONECONTINUITY	ieu-b-34	518349	rs144329086	-0.000631876	0.00109394	0.563526
Disorders of continuity of bone || id:finn-b-M13_BONECONTINUITY	neutrophil cell count || id:ieu-b-34	finn-b-M13_BONECONTINUITY	ieu-b-34	518349	rs144950939	-0.00069888	0.0010778	0.516706
Disorders of continuity of bone || id:finn-b-M13_BONECONTINUITY	neutrophil cell count || id:ieu-b-34	finn-b-M13_BONECONTINUITY	ieu-b-34	518349	rs145086113	-0.000685577	0.00107773	0.52469
Disorders of continuity of bone || id:finn-b-M13_BONECONTINUITY	neutrophil cell count || id:ieu-b-34	finn-b-M13_BONECONTINUITY	ieu-b-34	518349	rs145549316	-0.000721414	0.00109288	0.509187
Disorders of continuity of bone || id:finn-b-M13_BONECONTINUITY	neutrophil cell count || id:ieu-b-34	finn-b-M13_BONECONTINUITY	ieu-b-34	518349	rs145760822	-0.000680462	0.00107715	0.527566
Disorders of continuity of bone || id:finn-b-M13_BONECONTINUITY	neutrophil cell count || id:ieu-b-34	finn-b-M13_BONECONTINUITY	ieu-b-34	518349	rs146021402	-0.000566436	0.00107162	0.597097
Disorders of continuity of bone || id:finn-b-M13_BONECONTINUITY	neutrophil cell count || id:ieu-b-34	finn-b-M13_BONECONTINUITY	ieu-b-34	518349	rs146233143	-0.000722956	0.00107605	0.501671
Disorders of continuity of bone || id:finn-b-M13_BONECONTINUITY	neutrophil cell count || id:ieu-b-34	finn-b-M13_BONECONTINUITY	ieu-b-34	518349	rs147137827	-0.000676367	0.00107509	0.529265
Disorders of continuity of bone || id:finn-b-M13_BONECONTINUITY	neutrophil cell count || id:ieu-b-34	finn-b-M13_BONECONTINUITY	ieu-b-34	518349	rs147331153	-0.000896033	0.00107644	0.405182
Disorders of continuity of bone || id:finn-b-M13_BONECONTINUITY	neutrophil cell count || id:ieu-b-34	finn-b-M13_BONECONTINUITY	ieu-b-34	518349	rs148899137	-0.000704612	0.00107682	0.512891
Disorders of continuity of bone || id:finn-b-M13_BONECONTINUITY	neutrophil cell count || id:ieu-b-34	finn-b-M13_BONECONTINUITY	ieu-b-34	518349	rs151051982	-0.000612865	0.00107415	0.5683
Disorders of continuity of bone || id:finn-b-M13_BONECONTINUITY	neutrophil cell count || id:ieu-b-34	finn-b-M13_BONECONTINUITY	ieu-b-34	518349	rs16846574	-0.000766537	0.00107302	0.474995
Disorders of continuity of bone || id:finn-b-M13_BONECONTINUITY	neutrophil cell count || id:ieu-b-34	finn-b-M13_BONECONTINUITY	ieu-b-34	518349	rs16863094	-0.000665461	0.00107508	0.535923
Disorders of continuity of bone || id:finn-b-M13_BONECONTINUITY	neutrophil cell count || id:ieu-b-34	finn-b-M13_BONECONTINUITY	ieu-b-34	518349	rs1688565	-0.000591185	0.00107206	0.581326
Disorders of continuity of bone || id:finn-b-M13_BONECONTINUITY	neutrophil cell count || id:ieu-b-34	finn-b-M13_BONECONTINUITY	ieu-b-34	518349	rs16896929	-0.000706338	0.00107674	0.511826
Disorders of continuity of bone || id:finn-b-M13_BONECONTINUITY	neutrophil cell count || id:ieu-b-34	finn-b-M13_BONECONTINUITY	ieu-b-34	518349	rs17155447	-0.000713059	0.00107545	0.507309
Disorders of continuity of bone || id:finn-b-M13_BONECONTINUITY	neutrophil cell count || id:ieu-b-34	finn-b-M13_BONECONTINUITY	ieu-b-34	518349	rs17687974	-0.00068559	0.00108284	0.52664
Disorders of continuity of bone || id:finn-b-M13_BONECONTINUITY	neutrophil cell count || id:ieu-b-34	finn-b-M13_BONECONTINUITY	ieu-b-34	518349	rs183150246	-0.000735021	0.00106577	0.490405
Disorders of continuity of bone || id:finn-b-M13_BONECONTINUITY	neutrophil cell count || id:ieu-b-34	finn-b-M13_BONECONTINUITY	ieu-b-34	518349	rs1868230	-0.000637147	0.00107583	0.55369
Disorders of continuity of bone || id:finn-b-M13_BONECONTINUITY	neutrophil cell count || id:ieu-b-34	finn-b-M13_BONECONTINUITY	ieu-b-34	518349	rs1905041	-0.000747432	0.00107523	0.486969
Disorders of continuity of bone || id:finn-b-M13_BONECONTINUITY	neutrophil cell count || id:ieu-b-34	finn-b-M13_BONECONTINUITY	ieu-b-34	518349	rs1917916	-0.000734292	0.00107727	0.495477
Disorders of continuity of bone || id:finn-b-M13_BONECONTINUITY	neutrophil cell count || id:ieu-b-34	finn-b-M13_BONECONTINUITY	ieu-b-34	518349	rs192568521	-0.00056839	0.00108907	0.601738
Disorders of continuity of bone || id:finn-b-M13_BONECONTINUITY	neutrophil cell count || id:ieu-b-34	finn-b-M13_BONECONTINUITY	ieu-b-34	518349	rs2010503	-0.000559562	0.00106032	0.597687
Disorders of continuity of bone || id:finn-b-M13_BONECONTINUITY	neutrophil cell count || id:ieu-b-34	finn-b-M13_BONECONTINUITY	ieu-b-34	518349	rs209206	-0.000279433	0.0010382	0.787813
Disorders of continuity of bone || id:finn-b-M13_BONECONTINUITY	neutrophil cell count || id:ieu-b-34	finn-b-M13_BONECONTINUITY	ieu-b-34	518349	rs2105437	-0.000690455	0.00107712	0.521508
Disorders of continuity of bone || id:finn-b-M13_BONECONTINUITY	neutrophil cell count || id:ieu-b-34	finn-b-M13_BONECONTINUITY	ieu-b-34	518349	rs2335522	-0.000705827	0.00107734	0.512368
Disorders of continuity of bone || id:finn-b-M13_BONECONTINUITY	neutrophil cell count || id:ieu-b-34	finn-b-M13_BONECONTINUITY	ieu-b-34	518349	rs2417849	-0.000733395	0.00107572	0.495382
Disorders of continuity of bone || id:finn-b-M13_BONECONTINUITY	neutrophil cell count || id:ieu-b-34	finn-b-M13_BONECONTINUITY	ieu-b-34	518349	rs2665697	-0.000778473	0.00106972	0.466776
Disorders of continuity of bone || id:finn-b-M13_BONECONTINUITY	neutrophil cell count || id:ieu-b-34	finn-b-M13_BONECONTINUITY	ieu-b-34	518349	rs2805884	-0.000639163	0.00107614	0.552551
Disorders of continuity of bone || id:finn-b-M13_BONECONTINUITY	neutrophil cell count || id:ieu-b-34	finn-b-M13_BONECONTINUITY	ieu-b-34	518349	rs28800847	-0.000630271	0.00107687	0.558358
Disorders of continuity of bone || id:finn-b-M13_BONECONTINUITY	neutrophil cell count || id:ieu-b-34	finn-b-M13_BONECONTINUITY	ieu-b-34	518349	rs3732591	-0.000775639	0.00107132	0.469065
Disorders of continuity of bone || id:finn-b-M13_BONECONTINUITY	neutrophil cell count || id:ieu-b-34	finn-b-M13_BONECONTINUITY	ieu-b-34	518349	rs3774546	-0.000650759	0.00107787	0.546014
Disorders of continuity of bone || id:finn-b-M13_BONECONTINUITY	neutrophil cell count || id:ieu-b-34	finn-b-M13_BONECONTINUITY	ieu-b-34	518349	rs41467050	-0.000553785	0.00106707	0.603778
Disorders of continuity of bone || id:finn-b-M13_BONECONTINUITY	neutrophil cell count || id:ieu-b-34	finn-b-M13_BONECONTINUITY	ieu-b-34	518349	rs4271944	-0.000732216	0.00107604	0.496204
Disorders of continuity of bone || id:finn-b-M13_BONECONTINUITY	neutrophil cell count || id:ieu-b-34	finn-b-M13_BONECONTINUITY	ieu-b-34	518349	rs4330751	-0.000653072	0.00108789	0.5483
Disorders of continuity of bone || id:finn-b-M13_BONECONTINUITY	neutrophil cell count || id:ieu-b-34	finn-b-M13_BONECONTINUITY	ieu-b-34	518349	rs4517148	-0.000637231	0.00107673	0.553972
Disorders of continuity of bone || id:finn-b-M13_BONECONTINUITY	neutrophil cell count || id:ieu-b-34	finn-b-M13_BONECONTINUITY	ieu-b-34	518349	rs4536446	-0.00069269	0.00107722	0.520203
Disorders of continuity of bone || id:finn-b-M13_BONECONTINUITY	neutrophil cell count || id:ieu-b-34	finn-b-M13_BONECONTINUITY	ieu-b-34	518349	rs45469096	-0.000655321	0.00108059	0.544217
Disorders of continuity of bone || id:finn-b-M13_BONECONTINUITY	neutrophil cell count || id:ieu-b-34	finn-b-M13_BONECONTINUITY	ieu-b-34	518349	rs4713687	-0.00084019	0.00106565	0.430444
Disorders of continuity of bone || id:finn-b-M13_BONECONTINUITY	neutrophil cell count || id:ieu-b-34	finn-b-M13_BONECONTINUITY	ieu-b-34	518349	rs4782890	-0.0006573	0.00107714	0.54171
Disorders of continuity of bone || id:finn-b-M13_BONECONTINUITY	neutrophil cell count || id:ieu-b-34	finn-b-M13_BONECONTINUITY	ieu-b-34	518349	rs4805316	-0.000480864	0.00104785	0.646303
Disorders of continuity of bone || id:finn-b-M13_BONECONTINUITY	neutrophil cell count || id:ieu-b-34	finn-b-M13_BONECONTINUITY	ieu-b-34	518349	rs4886568	-0.000667259	0.00107633	0.535299
Disorders of continuity of bone || id:finn-b-M13_BONECONTINUITY	neutrophil cell count || id:ieu-b-34	finn-b-M13_BONECONTINUITY	ieu-b-34	518349	rs4951067	-0.000666424	0.00107748	0.536243
Disorders of continuity of bone || id:finn-b-M13_BONECONTINUITY	neutrophil cell count || id:ieu-b-34	finn-b-M13_BONECONTINUITY	ieu-b-34	518349	rs4955865	-0.000722636	0.00107566	0.501706
Disorders of continuity of bone || id:finn-b-M13_BONECONTINUITY	neutrophil cell count || id:ieu-b-34	finn-b-M13_BONECONTINUITY	ieu-b-34	518349	rs538040	-0.000656011	0.00107712	0.542498
Disorders of continuity of bone || id:finn-b-M13_BONECONTINUITY	neutrophil cell count || id:ieu-b-34	finn-b-M13_BONECONTINUITY	ieu-b-34	518349	rs548828249	-0.000681752	0.00107505	0.525977
Disorders of continuity of bone || id:finn-b-M13_BONECONTINUITY	neutrophil cell count || id:ieu-b-34	finn-b-M13_BONECONTINUITY	ieu-b-34	518349	rs55922528	-0.0006609	0.00108193	0.541296
Disorders of continuity of bone || id:finn-b-M13_BONECONTINUITY	neutrophil cell count || id:ieu-b-34	finn-b-M13_BONECONTINUITY	ieu-b-34	518349	rs559891	-0.000654742	0.00107754	0.543433
Disorders of continuity of bone || id:finn-b-M13_BONECONTINUITY	neutrophil cell count || id:ieu-b-34	finn-b-M13_BONECONTINUITY	ieu-b-34	518349	rs58097944	-0.000565726	0.00106771	0.596215
Disorders of continuity of bone || id:finn-b-M13_BONECONTINUITY	neutrophil cell count || id:ieu-b-34	finn-b-M13_BONECONTINUITY	ieu-b-34	518349	rs58401277	-0.00065501	0.00107737	0.543206
Disorders of continuity of bone || id:finn-b-M13_BONECONTINUITY	neutrophil cell count || id:ieu-b-34	finn-b-M13_BONECONTINUITY	ieu-b-34	518349	rs59358210	-0.000751744	0.00107574	0.484669
Disorders of continuity of bone || id:finn-b-M13_BONECONTINUITY	neutrophil cell count || id:ieu-b-34	finn-b-M13_BONECONTINUITY	ieu-b-34	518349	rs5994618	-0.000712418	0.00107603	0.507922
Disorders of continuity of bone || id:finn-b-M13_BONECONTINUITY	neutrophil cell count || id:ieu-b-34	finn-b-M13_BONECONTINUITY	ieu-b-34	518349	rs61830448	-0.000665457	0.00107713	0.536704
Disorders of continuity of bone || id:finn-b-M13_BONECONTINUITY	neutrophil cell count || id:ieu-b-34	finn-b-M13_BONECONTINUITY	ieu-b-34	518349	rs62079486	-0.000480961	0.00106393	0.651226
Disorders of continuity of bone || id:finn-b-M13_BONECONTINUITY	neutrophil cell count || id:ieu-b-34	finn-b-M13_BONECONTINUITY	ieu-b-34	518349	rs6487475	-0.000682059	0.00107804	0.526938
Disorders of continuity of bone || id:finn-b-M13_BONECONTINUITY	neutrophil cell count || id:ieu-b-34	finn-b-M13_BONECONTINUITY	ieu-b-34	518349	rs66681094	-0.000656798	0.00107634	0.541719
Disorders of continuity of bone || id:finn-b-M13_BONECONTINUITY	neutrophil cell count || id:ieu-b-34	finn-b-M13_BONECONTINUITY	ieu-b-34	518349	rs6669405	-0.00072466	0.00107607	0.500674
Disorders of continuity of bone || id:finn-b-M13_BONECONTINUITY	neutrophil cell count || id:ieu-b-34	finn-b-M13_BONECONTINUITY	ieu-b-34	518349	rs67456731	-0.000784109	0.0010677	0.462709
Disorders of continuity of bone || id:finn-b-M13_BONECONTINUITY	neutrophil cell count || id:ieu-b-34	finn-b-M13_BONECONTINUITY	ieu-b-34	518349	rs6923836	-0.000800935	0.00106796	0.453272
Disorders of continuity of bone || id:finn-b-M13_BONECONTINUITY	neutrophil cell count || id:ieu-b-34	finn-b-M13_BONECONTINUITY	ieu-b-34	518349	rs6965921	-0.000662065	0.00107733	0.538857
Disorders of continuity of bone || id:finn-b-M13_BONECONTINUITY	neutrophil cell count || id:ieu-b-34	finn-b-M13_BONECONTINUITY	ieu-b-34	518349	rs7084183	-0.000819883	0.00106715	0.442315
Disorders of continuity of bone || id:finn-b-M13_BONECONTINUITY	neutrophil cell count || id:ieu-b-34	finn-b-M13_BONECONTINUITY	ieu-b-34	518349	rs71386933	-0.000762457	0.0010732	0.477426
Disorders of continuity of bone || id:finn-b-M13_BONECONTINUITY	neutrophil cell count || id:ieu-b-34	finn-b-M13_BONECONTINUITY	ieu-b-34	518349	rs71475489	-0.000692227	0.00107567	0.519878
Disorders of continuity of bone || id:finn-b-M13_BONECONTINUITY	neutrophil cell count || id:ieu-b-34	finn-b-M13_BONECONTINUITY	ieu-b-34	518349	rs721437	-0.000758086	0.00106788	0.477767
Disorders of continuity of bone || id:finn-b-M13_BONECONTINUITY	neutrophil cell count || id:ieu-b-34	finn-b-M13_BONECONTINUITY	ieu-b-34	518349	rs7215916	-0.000638666	0.00107704	0.553191
Disorders of continuity of bone || id:finn-b-M13_BONECONTINUITY	neutrophil cell count || id:ieu-b-34	finn-b-M13_BONECONTINUITY	ieu-b-34	518349	rs72762904	-0.000677823	0.00107626	0.52883
Disorders of continuity of bone || id:finn-b-M13_BONECONTINUITY	neutrophil cell count || id:ieu-b-34	finn-b-M13_BONECONTINUITY	ieu-b-34	518349	rs72823564	-0.00053369	0.00108685	0.623397
Disorders of continuity of bone || id:finn-b-M13_BONECONTINUITY	neutrophil cell count || id:ieu-b-34	finn-b-M13_BONECONTINUITY	ieu-b-34	518349	rs7349742	-0.000722501	0.00107655	0.502142
Disorders of continuity of bone || id:finn-b-M13_BONECONTINUITY	neutrophil cell count || id:ieu-b-34	finn-b-M13_BONECONTINUITY	ieu-b-34	518349	rs74559546	-0.000537864	0.00106484	0.613479
Disorders of continuity of bone || id:finn-b-M13_BONECONTINUITY	neutrophil cell count || id:ieu-b-34	finn-b-M13_BONECONTINUITY	ieu-b-34	518349	rs75038744	-0.000659372	0.0010764	0.54016
Disorders of continuity of bone || id:finn-b-M13_BONECONTINUITY	neutrophil cell count || id:ieu-b-34	finn-b-M13_BONECONTINUITY	ieu-b-34	518349	rs75280162	-0.000799908	0.00106548	0.452802
Disorders of continuity of bone || id:finn-b-M13_BONECONTINUITY	neutrophil cell count || id:ieu-b-34	finn-b-M13_BONECONTINUITY	ieu-b-34	518349	rs7646698	-0.000687046	0.00107846	0.524084
Disorders of continuity of bone || id:finn-b-M13_BONECONTINUITY	neutrophil cell count || id:ieu-b-34	finn-b-M13_BONECONTINUITY	ieu-b-34	518349	rs77164306	-0.000522046	0.00107039	0.625752
Disorders of continuity of bone || id:finn-b-M13_BONECONTINUITY	neutrophil cell count || id:ieu-b-34	finn-b-M13_BONECONTINUITY	ieu-b-34	518349	rs77230427	-0.000776568	0.00108165	0.472789
Disorders of continuity of bone || id:finn-b-M13_BONECONTINUITY	neutrophil cell count || id:ieu-b-34	finn-b-M13_BONECONTINUITY	ieu-b-34	518349	rs77388469	-0.000610255	0.0010765	0.570791
Disorders of continuity of bone || id:finn-b-M13_BONECONTINUITY	neutrophil cell count || id:ieu-b-34	finn-b-M13_BONECONTINUITY	ieu-b-34	518349	rs7787379	-0.000657164	0.00107801	0.542121
Disorders of continuity of bone || id:finn-b-M13_BONECONTINUITY	neutrophil cell count || id:ieu-b-34	finn-b-M13_BONECONTINUITY	ieu-b-34	518349	rs77960347	-0.000812679	0.0010753	0.449789
Disorders of continuity of bone || id:finn-b-M13_BONECONTINUITY	neutrophil cell count || id:ieu-b-34	finn-b-M13_BONECONTINUITY	ieu-b-34	518349	rs78370279	-0.000724736	0.00107951	0.501992
Disorders of continuity of bone || id:finn-b-M13_BONECONTINUITY	neutrophil cell count || id:ieu-b-34	finn-b-M13_BONECONTINUITY	ieu-b-34	518349	rs78523359	-0.000641311	0.00107898	0.552264
Disorders of continuity of bone || id:finn-b-M13_BONECONTINUITY	neutrophil cell count || id:ieu-b-34	finn-b-M13_BONECONTINUITY	ieu-b-34	518349	rs7947506	-0.000648205	0.00107767	0.547515
Disorders of continuity of bone || id:finn-b-M13_BONECONTINUITY	neutrophil cell count || id:ieu-b-34	finn-b-M13_BONECONTINUITY	ieu-b-34	518349	rs80138696	-0.000542786	0.00107894	0.614912
Disorders of continuity of bone || id:finn-b-M13_BONECONTINUITY	neutrophil cell count || id:ieu-b-34	finn-b-M13_BONECONTINUITY	ieu-b-34	518349	rs80325983	-0.000747761	0.00107199	0.485461
Disorders of continuity of bone || id:finn-b-M13_BONECONTINUITY	neutrophil cell count || id:ieu-b-34	finn-b-M13_BONECONTINUITY	ieu-b-34	518349	rs837692	-0.00073253	0.00107593	0.495977
Disorders of continuity of bone || id:finn-b-M13_BONECONTINUITY	neutrophil cell count || id:ieu-b-34	finn-b-M13_BONECONTINUITY	ieu-b-34	518349	rs975826	-0.000606325	0.00107391	0.572348
Disorders of continuity of bone || id:finn-b-M13_BONECONTINUITY	neutrophil cell count || id:ieu-b-34	finn-b-M13_BONECONTINUITY	ieu-b-34	518349	rs9833173	-0.000820663	0.00106207	0.439701
Disorders of continuity of bone || id:finn-b-M13_BONECONTINUITY	neutrophil cell count || id:ieu-b-34	finn-b-M13_BONECONTINUITY	ieu-b-34	518349	rs9990545	-0.000556935	0.00106594	0.601336
Disorders of continuity of bone || id:finn-b-M13_BONECONTINUITY	neutrophil cell count || id:ieu-b-34	finn-b-M13_BONECONTINUITY	ieu-b-34	518349	All	-0.000676889	0.00107	0.526993
6. Harmonised Data
SNP	effect_allele.exposure	other_allele.exposure	effect_allele.outcome	other_allele.outcome	beta.exposure	beta.outcome	eaf.exposure	eaf.outcome	remove	palindromic	ambiguous	id.outcome	chr	pos	se.outcome	samplesize.outcome	pval.outcome	outcome	originalname.outcome	outcome.deprecated	mr_keep.outcome	data_source.outcome	proxy.outcome	target_snp.outcome	proxy_snp.outcome	target_a1.outcome	target_a2.outcome	proxy_a1.outcome	proxy_a2.outcome	id.exposure	chr.exposure	pos.exposure	se.exposure	pval.exposure	samplesize.exposure	exposure	mr_keep.exposure	pval_origin.exposure	data_source.exposure	f_statistic	action	SNP_index	mr_keep
rs10260481	C	T	C	T	0.1896	0.00302	0.6902	0.732488	FALSE	FALSE	FALSE	ieu-b-34	7	147229454	0.002217	518349	0.173186	neutrophil cell count || id:ieu-b-34	neutrophil cell count	neutrophil cell count || ||	TRUE	igd								finn-b-M13_BONECONTINUITY	7	147229454	0.047	5.42101e-05		Disorders of continuity of bone || id:finn-b-M13_BONECONTINUITY	TRUE	reported	igd	16.2735	2	1	TRUE
rs10403345	A	G	A	G	-0.1792	-0.001495	0.6512	0.641368	FALSE	FALSE	FALSE	ieu-b-34	19	56741808	0.002048	516806	0.465401	neutrophil cell count || id:ieu-b-34	neutrophil cell count	neutrophil cell count || ||	TRUE	igd								finn-b-M13_BONECONTINUITY	19	56741808	0.0454	7.97407e-05		Disorders of continuity of bone || id:finn-b-M13_BONECONTINUITY	TRUE	reported	igd	15.5799	2	1	TRUE
rs10790897	C	T	C	T	0.2311	-0.002882	0.1889	0.208826	FALSE	FALSE	FALSE	ieu-b-34	11	127376897	0.002368	517265	0.22358	neutrophil cell count || id:ieu-b-34	neutrophil cell count	neutrophil cell count || ||	TRUE	igd								finn-b-M13_BONECONTINUITY	11	127376897	0.0548	2.47999e-05		Disorders of continuity of bone || id:finn-b-M13_BONECONTINUITY	TRUE	reported	igd	17.7844	2	1	TRUE
rs10794648	C	T	C	T	-0.1879	0.001176	0.7176	0.752006	FALSE	FALSE	FALSE	ieu-b-34	1	24518206	0.001276	517886	0.356872	neutrophil cell count || id:ieu-b-34	neutrophil cell count	neutrophil cell count || ||	TRUE	igd								finn-b-M13_BONECONTINUITY	1	24518206	0.0481	9.38491e-05		Disorders of continuity of bone || id:finn-b-M13_BONECONTINUITY	TRUE	reported	igd	15.2603	2	1	TRUE
rs11078689	A	G	A	G	0.1979	-0.007954	0.685	0.820477	FALSE	FALSE	FALSE	ieu-b-34	17	7424482	0.002498	519284	0.00145801	neutrophil cell count || id:ieu-b-34	neutrophil cell count	neutrophil cell count || ||	TRUE	igd								finn-b-M13_BONECONTINUITY	17	7424482	0.0464	1.98902e-05		Disorders of continuity of bone || id:finn-b-M13_BONECONTINUITY	TRUE	reported	igd	18.191	2	1	TRUE
rs111576840	G	T	G	T	0.6653	0.005284	0.02806	0.049243	FALSE	FALSE	FALSE	ieu-b-34	2	34232185	0.004468	518348	0.23695	neutrophil cell count || id:ieu-b-34	neutrophil cell count	neutrophil cell count || ||	TRUE	igd								finn-b-M13_BONECONTINUITY	2	34232185	0.1392	1.74699e-06		Disorders of continuity of bone || id:finn-b-M13_BONECONTINUITY	TRUE	reported	igd	22.8432	2	1	TRUE
rs111940686	T	G	T	G	1.0202	0.017706	0.008698	0.018854	FALSE	FALSE	FALSE	ieu-b-34	1	170538872	0.007089	519287	0.012523	neutrophil cell count || id:ieu-b-34	neutrophil cell count	neutrophil cell count || ||	TRUE	igd								finn-b-M13_BONECONTINUITY	1	170538872	0.2605	8.9929e-05		Disorders of continuity of bone || id:finn-b-M13_BONECONTINUITY	TRUE	reported	igd	15.3375	2	1	TRUE
rs11253193	A	C	A	C	0.3209	-0.009754	0.07863	0.096281	FALSE	FALSE	FALSE	ieu-b-34	10	5521992	0.003349	519287	0.003597	neutrophil cell count || id:ieu-b-34	neutrophil cell count	neutrophil cell count || ||	TRUE	igd								finn-b-M13_BONECONTINUITY	10	5521992	0.0815	8.337e-05		Disorders of continuity of bone || id:finn-b-M13_BONECONTINUITY	TRUE	reported	igd	15.5033	2	1	TRUE
rs113258188	T	G	T	G	0.4448	-0.010263	0.04028	0.015819	FALSE	FALSE	FALSE	ieu-b-34	1	247631491	0.007762	519288	0.186071	neutrophil cell count || id:ieu-b-34	neutrophil cell count	neutrophil cell count || ||	TRUE	igd								finn-b-M13_BONECONTINUITY	1	247631491	0.1115	6.64906e-05		Disorders of continuity of bone || id:finn-b-M13_BONECONTINUITY	TRUE	reported	igd	15.914	2	1	TRUE
rs1132683	A	G	A	G	-0.3261	0.002859	0.09696	0.114019	FALSE	FALSE	FALSE	ieu-b-34	7	133749550	0.003065	519285	0.350827	neutrophil cell count || id:ieu-b-34	neutrophil cell count	neutrophil cell count || ||	TRUE	igd								finn-b-M13_BONECONTINUITY	7	133749550	0.0741	1.06601e-05		Disorders of continuity of bone || id:finn-b-M13_BONECONTINUITY	TRUE	reported	igd	19.3671	2	1	TRUE
rs113855392	T	A	T	A	0.3124	0.007213	0.08337	0.099396	FALSE	TRUE	FALSE	ieu-b-34	12	50284583	0.003523	519278	0.0406163	neutrophil cell count || id:ieu-b-34	neutrophil cell count	neutrophil cell count || ||	TRUE	igd								finn-b-M13_BONECONTINUITY	12	50284583	0.0797	8.84891e-05		Disorders of continuity of bone || id:finn-b-M13_BONECONTINUITY	TRUE	reported	igd	15.364	2	1	TRUE
rs115094024	A	G	A	G	2.6779	0.010108	0.001511	0.008116	FALSE	FALSE	FALSE	ieu-b-34	3	113645639	0.01157	517811	0.382301	neutrophil cell count || id:ieu-b-34	neutrophil cell count	neutrophil cell count || ||	TRUE	igd								finn-b-M13_BONECONTINUITY	3	113645639	0.6837	8.97801e-05		Disorders of continuity of bone || id:finn-b-M13_BONECONTINUITY	TRUE	reported	igd	15.3411	2	1	TRUE
rs115403852	A	G	A	G	0.9907	-0.006843	0.009742	0.012101	FALSE	FALSE	FALSE	ieu-b-34	2	235935765	0.009973	459523	0.492631	neutrophil cell count || id:ieu-b-34	neutrophil cell count	neutrophil cell count || ||	TRUE	igd								finn-b-M13_BONECONTINUITY	2	235935765	0.2468	5.97696e-05		Disorders of continuity of bone || id:finn-b-M13_BONECONTINUITY	TRUE	reported	igd	16.1137	2	1	TRUE
rs115564098	C	T	C	T	2.2132	0.011179	0.002572	0.011266	FALSE	FALSE	FALSE	ieu-b-34	5	58742386	0.009816	518891	0.254742	neutrophil cell count || id:ieu-b-34	neutrophil cell count	neutrophil cell count || ||	TRUE	igd								finn-b-M13_BONECONTINUITY	5	58742386	0.5162	1.80901e-05		Disorders of continuity of bone || id:finn-b-M13_BONECONTINUITY	TRUE	reported	igd	18.3825	2	1	TRUE
rs116107896	A	G	A	G	0.7245	-0.000657	0.01593	0.010139	FALSE	FALSE	FALSE	ieu-b-34	3	144635717	0.009951	519287	0.947318	neutrophil cell count || id:ieu-b-34	neutrophil cell count	neutrophil cell count || ||	TRUE	igd								finn-b-M13_BONECONTINUITY	3	144635717	0.1778	4.62296e-05		Disorders of continuity of bone || id:finn-b-M13_BONECONTINUITY	TRUE	reported	igd	16.604	2	1	TRUE
rs11635848	A	G	A	G	0.1863	0.001934	0.3053	0.417941	FALSE	FALSE	FALSE	ieu-b-34	15	79624808	0.001955	517885	0.322542	neutrophil cell count || id:ieu-b-34	neutrophil cell count	neutrophil cell count || ||	TRUE	igd								finn-b-M13_BONECONTINUITY	15	79624808	0.047	7.41993e-05		Disorders of continuity of bone || id:finn-b-M13_BONECONTINUITY	TRUE	reported	igd	15.7119	2	1	TRUE
rs11675941	A	G	A	G	2.0211	0.005794	0.002349	0.015603	FALSE	FALSE	FALSE	ieu-b-34	2	210809633	0.007937	517951	0.465402	neutrophil cell count || id:ieu-b-34	neutrophil cell count	neutrophil cell count || ||	TRUE	igd								finn-b-M13_BONECONTINUITY	2	210809633	0.5137	8.34603e-05		Disorders of continuity of bone || id:finn-b-M13_BONECONTINUITY	TRUE	reported	igd	15.4795	2	1	TRUE
rs117117336	C	G	C	G	0.855	-0.016135	0.01405	0.021301	FALSE	TRUE	FALSE	ieu-b-34	17	66376820	0.006953	519286	0.0203339	neutrophil cell count || id:ieu-b-34	neutrophil cell count	neutrophil cell count || ||	TRUE	igd								finn-b-M13_BONECONTINUITY	17	66376820	0.1983	1.61801e-05		Disorders of continuity of bone || id:finn-b-M13_BONECONTINUITY	TRUE	reported	igd	18.5903	2	1	TRUE
rs117552199	A	G	A	G	0.563	-0.007263	0.02541	0.032136	FALSE	FALSE	FALSE	ieu-b-34	10	74521768	0.005491	519286	0.185979	neutrophil cell count || id:ieu-b-34	neutrophil cell count	neutrophil cell count || ||	TRUE	igd								finn-b-M13_BONECONTINUITY	10	74521768	0.1431	8.32703e-05		Disorders of continuity of bone || id:finn-b-M13_BONECONTINUITY	TRUE	reported	igd	15.4788	2	1	TRUE
rs117565161	G	C	G	C	0.8715	-0.00219	0.01188	0.015047	FALSE	TRUE	FALSE	ieu-b-34	10	120602479	0.008312	519282	0.79216	neutrophil cell count || id:ieu-b-34	neutrophil cell count	neutrophil cell count || ||	TRUE	igd								finn-b-M13_BONECONTINUITY	10	120602479	0.2186	6.699e-05		Disorders of continuity of bone || id:finn-b-M13_BONECONTINUITY	TRUE	reported	igd	15.894	2	1	TRUE
rs117591578	A	C	A	C	0.9296	-0.012819	0.01029	0.012476	FALSE	FALSE	FALSE	ieu-b-34	12	115836967	0.008823	519272	0.146234	neutrophil cell count || id:ieu-b-34	neutrophil cell count	neutrophil cell count || ||	TRUE	igd								finn-b-M13_BONECONTINUITY	12	115836967	0.2294	5.05895e-05		Disorders of continuity of bone || id:finn-b-M13_BONECONTINUITY	TRUE	reported	igd	16.4212	2	1	TRUE
rs117993660	T	C	T	C	2.2882	-0.004524	0.001988	0.007808	FALSE	FALSE	FALSE	ieu-b-34	17	18890230	0.013864	451645	0.744213	neutrophil cell count || id:ieu-b-34	neutrophil cell count	neutrophil cell count || ||	TRUE	igd								finn-b-M13_BONECONTINUITY	17	18890230	0.5823	8.51099e-05		Disorders of continuity of bone || id:finn-b-M13_BONECONTINUITY	TRUE	reported	igd	15.4417	2	1	TRUE
rs118021315	A	G	A	G	0.6955	-0.011468	0.02121	0.010407	FALSE	FALSE	FALSE	ieu-b-34	11	26714838	0.009559	518828	0.230238	neutrophil cell count || id:ieu-b-34	neutrophil cell count	neutrophil cell count || ||	TRUE	igd								finn-b-M13_BONECONTINUITY	11	26714838	0.1551	7.358e-06		Disorders of continuity of bone || id:finn-b-M13_BONECONTINUITY	TRUE	reported	igd	20.1081	2	1	TRUE
rs11890117	C	T	C	T	-0.184	0.004468	0.3327	0.385689	FALSE	FALSE	FALSE	ieu-b-34	2	242473194	0.002003	518270	0.0256963	neutrophil cell count || id:ieu-b-34	neutrophil cell count	neutrophil cell count || ||	TRUE	igd								finn-b-M13_BONECONTINUITY	2	242473194	0.0459	6.15304e-05		Disorders of continuity of bone || id:finn-b-M13_BONECONTINUITY	TRUE	reported	igd	16.0698	2	1	TRUE
rs12071520	T	C	T	C	0.2565	0.0023	0.1486	0.223784	FALSE	FALSE	FALSE	ieu-b-34	1	162132119	0.002315	518347	0.320493	neutrophil cell count || id:ieu-b-34	neutrophil cell count	neutrophil cell count || ||	TRUE	igd								finn-b-M13_BONECONTINUITY	1	162132119	0.0609	2.557e-05		Disorders of continuity of bone || id:finn-b-M13_BONECONTINUITY	TRUE	reported	igd	17.7395	2	1	TRUE
rs12538524	T	C	T	C	-0.2834	0.001004	0.1147	0.141405	FALSE	FALSE	FALSE	ieu-b-34	7	127952274	0.002976	519286	0.735853	neutrophil cell count || id:ieu-b-34	neutrophil cell count	neutrophil cell count || ||	TRUE	igd								finn-b-M13_BONECONTINUITY	7	127952274	0.0689	3.89e-05		Disorders of continuity of bone || id:finn-b-M13_BONECONTINUITY	TRUE	reported	igd	16.9185	2	1	TRUE
rs1359568	C	A	C	A	0.1699	-0.001974	0.5048	0.53162	FALSE	FALSE	FALSE	ieu-b-34	10	8569619	0.001927	518339	0.305722	neutrophil cell count || id:ieu-b-34	neutrophil cell count	neutrophil cell count || ||	TRUE	igd								finn-b-M13_BONECONTINUITY	10	8569619	0.043	7.82096e-05		Disorders of continuity of bone || id:finn-b-M13_BONECONTINUITY	TRUE	reported	igd	15.6117	2	1	TRUE
rs1366515	T	G	T	G	0.4482	0.007804	0.03826	0.025248	FALSE	FALSE	FALSE	ieu-b-34	16	63919656	0.006186	517889	0.207066	neutrophil cell count || id:ieu-b-34	neutrophil cell count	neutrophil cell count || ||	TRUE	igd								finn-b-M13_BONECONTINUITY	16	63919656	0.1145	9.12893e-05		Disorders of continuity of bone || id:finn-b-M13_BONECONTINUITY	TRUE	reported	igd	15.3226	2	1	TRUE
rs138141169	T	G	T	G	1.0631	0.007558	0.008172	0.021896	FALSE	FALSE	FALSE	ieu-b-34	3	32486830	0.006898	518188	0.273156	neutrophil cell count || id:ieu-b-34	neutrophil cell count	neutrophil cell count || ||	TRUE	igd								finn-b-M13_BONECONTINUITY	3	32486830	0.2634	5.424e-05		Disorders of continuity of bone || id:finn-b-M13_BONECONTINUITY	TRUE	reported	igd	16.2898	2	1	TRUE
rs139732972	A	G	A	G	1.277	0.013291	0.007505	0.010144	FALSE	FALSE	FALSE	ieu-b-34	11	67788233	0.010516	472455	0.206255	neutrophil cell count || id:ieu-b-34	neutrophil cell count	neutrophil cell count || ||	TRUE	igd								finn-b-M13_BONECONTINUITY	11	67788233	0.2841	6.97204e-06		Disorders of continuity of bone || id:finn-b-M13_BONECONTINUITY	TRUE	reported	igd	20.2041	2	1	TRUE
rs143439169	G	A	G	A	-0.3818	0.00598	0.9418	0.932415	FALSE	FALSE	FALSE	ieu-b-34	4	3918224	0.004157	496197	0.150241	neutrophil cell count || id:ieu-b-34	neutrophil cell count	neutrophil cell count || ||	TRUE	igd								finn-b-M13_BONECONTINUITY	4	3918224	0.096	6.98393e-05		Disorders of continuity of bone || id:finn-b-M13_BONECONTINUITY	TRUE	reported	igd	15.8172	2	1	TRUE
rs144329086	G	C	G	C	1.738	-0.00331	0.003649	0.019879	FALSE	TRUE	FALSE	ieu-b-34	6	55343401	0.007522	518429	0.6599	neutrophil cell count || id:ieu-b-34	neutrophil cell count	neutrophil cell count || ||	TRUE	igd								finn-b-M13_BONECONTINUITY	6	55343401	0.4349	6.42495e-05		Disorders of continuity of bone || id:finn-b-M13_BONECONTINUITY	TRUE	reported	igd	15.9706	2	1	TRUE
rs144950939	A	G	A	G	0.5975	0.001634	0.0271	0.028334	FALSE	FALSE	FALSE	ieu-b-34	17	76782474	0.006077	475809	0.788058	neutrophil cell count || id:ieu-b-34	neutrophil cell count	neutrophil cell count || ||	TRUE	igd								finn-b-M13_BONECONTINUITY	17	76782474	0.138	1.50401e-05		Disorders of continuity of bone || id:finn-b-M13_BONECONTINUITY	TRUE	reported	igd	18.7464	2	1	TRUE
rs145086113	T	C	T	C	0.9065	0.000736	0.01035	0.010269	FALSE	FALSE	FALSE	ieu-b-34	20	42725772	0.009687	518891	0.939377	neutrophil cell count || id:ieu-b-34	neutrophil cell count	neutrophil cell count || ||	TRUE	igd								finn-b-M13_BONECONTINUITY	20	42725772	0.2269	6.446e-05		Disorders of continuity of bone || id:finn-b-M13_BONECONTINUITY	TRUE	reported	igd	15.9612	2	1	TRUE
rs145549316	A	G	A	G	1.1059	0.000672	0.009379	0.041511	FALSE	FALSE	FALSE	ieu-b-34	2	120355579	0.004918	517951	0.891316	neutrophil cell count || id:ieu-b-34	neutrophil cell count	neutrophil cell count || ||	TRUE	igd								finn-b-M13_BONECONTINUITY	2	120355579	0.2519	1.13099e-05		Disorders of continuity of bone || id:finn-b-M13_BONECONTINUITY	TRUE	reported	igd	19.2742	2	1	TRUE
rs145760822	A	G	A	G	0.6963	6e-05	0.01717	0.016017	FALSE	FALSE	FALSE	ieu-b-34	2	129867750	0.008301	517884	0.994237	neutrophil cell count || id:ieu-b-34	neutrophil cell count	neutrophil cell count || ||	TRUE	igd								finn-b-M13_BONECONTINUITY	2	129867750	0.1788	9.82992e-05		Disorders of continuity of bone || id:finn-b-M13_BONECONTINUITY	TRUE	reported	igd	15.1655	2	1	TRUE
rs146021402	C	T	C	T	1.1499	-0.018402	0.006669	0.008127	FALSE	FALSE	FALSE	ieu-b-34	7	24097466	0.011065	518889	0.0962964	neutrophil cell count || id:ieu-b-34	neutrophil cell count	neutrophil cell count || ||	TRUE	igd								finn-b-M13_BONECONTINUITY	7	24097466	0.2902	7.41105e-05		Disorders of continuity of bone || id:finn-b-M13_BONECONTINUITY	TRUE	reported	igd	15.7009	2	1	TRUE
rs146233143	G	A	G	A	0.7789	0.005975	0.01327	0.013424	FALSE	FALSE	FALSE	ieu-b-34	20	19036679	0.008558	519286	0.485141	neutrophil cell count || id:ieu-b-34	neutrophil cell count	neutrophil cell count || ||	TRUE	igd								finn-b-M13_BONECONTINUITY	20	19036679	0.1972	7.84892e-05		Disorders of continuity of bone || id:finn-b-M13_BONECONTINUITY	TRUE	reported	igd	15.6009	2	1	TRUE
rs147137827	A	G	A	G	0.5992	-0.000787	0.02299	0.005758	FALSE	FALSE	FALSE	ieu-b-34	9	14313338	0.01705	450862	0.963157	neutrophil cell count || id:ieu-b-34	neutrophil cell count	neutrophil cell count || ||	TRUE	igd								finn-b-M13_BONECONTINUITY	9	14313338	0.1529	8.931e-05		Disorders of continuity of bone || id:finn-b-M13_BONECONTINUITY	TRUE	reported	igd	15.3578	2	1	TRUE
rs147331153	T	A	T	A	1.5658	0.015311	0.004622	0.013366	FALSE	TRUE	FALSE	ieu-b-34	6	80654999	0.008895	519287	0.0851942	neutrophil cell count || id:ieu-b-34	neutrophil cell count	neutrophil cell count || ||	TRUE	igd								finn-b-M13_BONECONTINUITY	6	80654999	0.3686	2.15402e-05		Disorders of continuity of bone || id:finn-b-M13_BONECONTINUITY	TRUE	reported	igd	18.0452	2	1	TRUE
rs148899137	C	T	C	T	0.835	0.003904	0.01403	0.011749	FALSE	FALSE	FALSE	ieu-b-34	9	112100218	0.009468	519285	0.680129	neutrophil cell count || id:ieu-b-34	neutrophil cell count	neutrophil cell count || ||	TRUE	igd								finn-b-M13_BONECONTINUITY	9	112100218	0.1966	2.169e-05		Disorders of continuity of bone || id:finn-b-M13_BONECONTINUITY	TRUE	reported	igd	18.0387	2	1	TRUE
rs151051982	T	C	T	C	0.8849	-0.011647	0.01062	0.010003	FALSE	FALSE	FALSE	ieu-b-34	2	34982909	0.010084	518828	0.248081	neutrophil cell count || id:ieu-b-34	neutrophil cell count	neutrophil cell count || ||	TRUE	igd								finn-b-M13_BONECONTINUITY	2	34982909	0.2274	9.95795e-05		Disorders of continuity of bone || id:finn-b-M13_BONECONTINUITY	TRUE	reported	igd	15.1428	2	1	TRUE
rs16846574	C	T	C	T	0.5228	0.00693	0.03176	0.034577	FALSE	FALSE	FALSE	ieu-b-34	3	148359696	0.005322	519286	0.192882	neutrophil cell count || id:ieu-b-34	neutrophil cell count	neutrophil cell count || ||	TRUE	igd								finn-b-M13_BONECONTINUITY	3	148359696	0.1286	4.76398e-05		Disorders of continuity of bone || id:finn-b-M13_BONECONTINUITY	TRUE	reported	igd	16.5268	2	1	TRUE
rs16863094	C	T	C	T	-0.3839	0.003245	0.0623	0.014486	FALSE	FALSE	FALSE	ieu-b-34	3	187908176	0.008157	517885	0.690792	neutrophil cell count || id:ieu-b-34	neutrophil cell count	neutrophil cell count || ||	TRUE	igd								finn-b-M13_BONECONTINUITY	3	187908176	0.0918	2.88902e-05		Disorders of continuity of bone || id:finn-b-M13_BONECONTINUITY	TRUE	reported	igd	17.4884	2	1	TRUE
rs1688565	G	A	G	A	-0.2014	0.003316	0.7238	0.712046	FALSE	FALSE	FALSE	ieu-b-34	12	89678470	0.002231	517265	0.137172	neutrophil cell count || id:ieu-b-34	neutrophil cell count	neutrophil cell count || ||	TRUE	igd								finn-b-M13_BONECONTINUITY	12	89678470	0.049	4.00203e-05		Disorders of continuity of bone || id:finn-b-M13_BONECONTINUITY	TRUE	reported	igd	16.8938	2	1	TRUE
rs16896929	G	A	G	A	0.2011	0.00101	0.2308	0.229079	FALSE	FALSE	FALSE	ieu-b-34	8	99371079	0.002283	519285	0.658344	neutrophil cell count || id:ieu-b-34	neutrophil cell count	neutrophil cell count || ||	TRUE	igd								finn-b-M13_BONECONTINUITY	8	99371079	0.051	7.93908e-05		Disorders of continuity of bone || id:finn-b-M13_BONECONTINUITY	TRUE	reported	igd	15.5483	2	1	TRUE
rs17155447	C	T	C	T	0.3639	0.003063	0.06582	0.045295	FALSE	FALSE	FALSE	ieu-b-34	7	81395585	0.004706	519287	0.515203	neutrophil cell count || id:ieu-b-34	neutrophil cell count	neutrophil cell count || ||	TRUE	igd								finn-b-M13_BONECONTINUITY	7	81395585	0.0883	3.78399e-05		Disorders of continuity of bone || id:finn-b-M13_BONECONTINUITY	TRUE	reported	igd	16.9841	2	1	TRUE
rs17687974	A	G	A	G	0.7033	-7.7e-05	0.0215	0.045801	FALSE	FALSE	FALSE	ieu-b-34	2	20006833	0.004658	517268	0.986883	neutrophil cell count || id:ieu-b-34	neutrophil cell count	neutrophil cell count || ||	TRUE	igd								finn-b-M13_BONECONTINUITY	2	20006833	0.1595	1.034e-05		Disorders of continuity of bone || id:finn-b-M13_BONECONTINUITY	TRUE	reported	igd	19.4428	2	1	TRUE
rs183150246	A	G	A	G	0.5278	0.021179	0.03108	0.007843	FALSE	FALSE	FALSE	ieu-b-34	9	78840003	0.01139	503940	0.0629666	neutrophil cell count || id:ieu-b-34	neutrophil cell count	neutrophil cell count || ||	TRUE	igd								finn-b-M13_BONECONTINUITY	9	78840003	0.1267	3.12399e-05		Disorders of continuity of bone || id:finn-b-M13_BONECONTINUITY	TRUE	reported	igd	17.3534	2	1	TRUE
rs1868230	C	T	C	T	-0.2111	0.001919	0.7846	0.817747	FALSE	FALSE	FALSE	ieu-b-34	3	127218849	0.002506	518346	0.443779	neutrophil cell count || id:ieu-b-34	neutrophil cell count	neutrophil cell count || ||	TRUE	igd								finn-b-M13_BONECONTINUITY	3	127218849	0.0526	6.02698e-05		Disorders of continuity of bone || id:finn-b-M13_BONECONTINUITY	TRUE	reported	igd	16.1066	2	1	TRUE
rs1905041	C	A	C	A	-0.2127	-0.002093	0.2482	0.30376	FALSE	FALSE	FALSE	ieu-b-34	8	72749564	0.002121	519285	0.323766	neutrophil cell count || id:ieu-b-34	neutrophil cell count	neutrophil cell count || ||	TRUE	igd								finn-b-M13_BONECONTINUITY	8	72749564	0.0507	2.70203e-05		Disorders of continuity of bone || id:finn-b-M13_BONECONTINUITY	TRUE	reported	igd	17.6003	2	1	TRUE
rs1917916	A	G	A	G	-0.3233	-0.002098	0.9158	0.872611	FALSE	FALSE	FALSE	ieu-b-34	18	5750932	0.002952	515059	0.477382	neutrophil cell count || id:ieu-b-34	neutrophil cell count	neutrophil cell count || ||	TRUE	igd								finn-b-M13_BONECONTINUITY	18	5750932	0.0787	4.00599e-05		Disorders of continuity of bone || id:finn-b-M13_BONECONTINUITY	TRUE	reported	igd	16.8757	2	1	TRUE
rs192568521	A	G	A	G	1.7362	-0.007441	0.003971	0.016509	FALSE	FALSE	FALSE	ieu-b-34	12	108243690	0.008272	518827	0.368318	neutrophil cell count || id:ieu-b-34	neutrophil cell count	neutrophil cell count || ||	TRUE	igd								finn-b-M13_BONECONTINUITY	12	108243690	0.4114	2.43501e-05		Disorders of continuity of bone || id:finn-b-M13_BONECONTINUITY	TRUE	reported	igd	17.8103	2	1	TRUE
rs2010503	C	G	C	G	0.3085	-0.010634	0.08955	0.054093	FALSE	TRUE	FALSE	ieu-b-34	10	121442991	0.004269	519263	0.012757	neutrophil cell count || id:ieu-b-34	neutrophil cell count	neutrophil cell count || ||	TRUE	igd								finn-b-M13_BONECONTINUITY	10	121442991	0.0762	5.16595e-05		Disorders of continuity of bone || id:finn-b-M13_BONECONTINUITY	TRUE	reported	igd	16.3908	2	1	TRUE
rs209206	C	G	C	G	0.5848	-0.016088	0.04137	0.063074	FALSE	TRUE	FALSE	ieu-b-34	6	28776234	0.00394	519283	4.49004e-05	neutrophil cell count || id:ieu-b-34	neutrophil cell count	neutrophil cell count || ||	TRUE	igd								finn-b-M13_BONECONTINUITY	6	28776234	0.1141	2.94802e-07		Disorders of continuity of bone || id:finn-b-M13_BONECONTINUITY	TRUE	reported	igd	26.269	2	1	TRUE
rs2105437	A	G	A	G	0.1714	0.00036	0.4934	0.398189	FALSE	FALSE	FALSE	ieu-b-34	10	90928239	0.002001	518202	0.857101	neutrophil cell count || id:ieu-b-34	neutrophil cell count	neutrophil cell count || ||	TRUE	igd								finn-b-M13_BONECONTINUITY	10	90928239	0.0433	7.53199e-05		Disorders of continuity of bone || id:finn-b-M13_BONECONTINUITY	TRUE	reported	igd	15.6692	2	1	TRUE
rs2335522	G	A	G	A	0.1941	0.000794	0.611	0.521956	FALSE	FALSE	FALSE	ieu-b-34	19	7725506	0.002034	474685	0.696489	neutrophil cell count || id:ieu-b-34	neutrophil cell count	neutrophil cell count || ||	TRUE	igd								finn-b-M13_BONECONTINUITY	19	7725506	0.0446	1.32501e-05		Disorders of continuity of bone || id:finn-b-M13_BONECONTINUITY	TRUE	reported	igd	18.9401	2	1	TRUE
rs2417849	T	C	T	C	0.1918	0.001672	0.4022	0.350711	FALSE	FALSE	FALSE	ieu-b-34	12	20276513	0.002019	519287	0.407602	neutrophil cell count || id:ieu-b-34	neutrophil cell count	neutrophil cell count || ||	TRUE	igd								finn-b-M13_BONECONTINUITY	12	20276513	0.044	1.29999e-05		Disorders of continuity of bone || id:finn-b-M13_BONECONTINUITY	TRUE	reported	igd	19.0017	2	1	TRUE
rs2665697	C	T	C	T	-0.194	-0.003533	0.3176	0.274955	FALSE	FALSE	FALSE	ieu-b-34	11	22379945	0.002159	519287	0.1017	neutrophil cell count || id:ieu-b-34	neutrophil cell count	neutrophil cell count || ||	TRUE	igd								finn-b-M13_BONECONTINUITY	11	22379945	0.0464	2.89601e-05		Disorders of continuity of bone || id:finn-b-M13_BONECONTINUITY	TRUE	reported	igd	17.481	2	1	TRUE
rs2805884	G	A	G	A	0.1885	-0.001564	0.6812	0.736893	FALSE	FALSE	FALSE	ieu-b-34	1	57989423	0.002186	518199	0.474553	neutrophil cell count || id:ieu-b-34	neutrophil cell count	neutrophil cell count || ||	TRUE	igd								finn-b-M13_BONECONTINUITY	1	57989423	0.0464	4.83805e-05		Disorders of continuity of bone || id:finn-b-M13_BONECONTINUITY	TRUE	reported	igd	16.5039	2	1	TRUE
rs28800847	A	G	A	G	0.2354	-0.001816	0.2357	0.24392	FALSE	FALSE	FALSE	ieu-b-34	1	159732811	0.002362	517879	0.442047	neutrophil cell count || id:ieu-b-34	neutrophil cell count	neutrophil cell count || ||	TRUE	igd	TRUE	rs28800847	rs10908742	A	G	G	T	finn-b-M13_BONECONTINUITY	1	159731465	0.0518	5.429e-06		Disorders of continuity of bone || id:finn-b-M13_BONECONTINUITY	TRUE	reported	igd	20.6516	2	1	TRUE
rs3732591	A	G	A	G	-0.3127	-0.004898	0.08174	0.094859	FALSE	FALSE	FALSE	ieu-b-34	3	183182461	0.003284	517888	0.135881	neutrophil cell count || id:ieu-b-34	neutrophil cell count	neutrophil cell count || ||	TRUE	igd								finn-b-M13_BONECONTINUITY	3	183182461	0.0796	8.59607e-05		Disorders of continuity of bone || id:finn-b-M13_BONECONTINUITY	TRUE	reported	igd	15.4323	2	1	TRUE
rs3774546	G	C	G	C	-0.2266	0.001027	0.2907	0.260152	FALSE	TRUE	FALSE	ieu-b-34	3	53744327	0.002248	518345	0.647922	neutrophil cell count || id:ieu-b-34	neutrophil cell count	neutrophil cell count || ||	TRUE	igd								finn-b-M13_BONECONTINUITY	3	53744327	0.0481	2.49701e-06		Disorders of continuity of bone || id:finn-b-M13_BONECONTINUITY	TRUE	reported	igd	22.1937	2	1	TRUE
rs41467050	T	C	T	C	0.3451	-0.007574	0.07634	0.072421	FALSE	FALSE	FALSE	ieu-b-34	1	226018528	0.003703	519285	0.0408329	neutrophil cell count || id:ieu-b-34	neutrophil cell count	neutrophil cell count || ||	TRUE	igd								finn-b-M13_BONECONTINUITY	1	226018528	0.0824	2.79801e-05		Disorders of continuity of bone || id:finn-b-M13_BONECONTINUITY	TRUE	reported	igd	17.5402	2	1	TRUE
rs4271944	C	T	C	T	-0.1957	-0.001591	0.3566	0.36806	FALSE	FALSE	FALSE	ieu-b-34	3	54269570	0.002016	519283	0.429918	neutrophil cell count || id:ieu-b-34	neutrophil cell count	neutrophil cell count || ||	TRUE	igd								finn-b-M13_BONECONTINUITY	3	54269570	0.0454	1.61202e-05		Disorders of continuity of bone || id:finn-b-M13_BONECONTINUITY	TRUE	reported	igd	18.581	2	1	TRUE
rs4330751	T	C	T	C	1.2942	-0.00211	0.005397	0.021114	FALSE	FALSE	FALSE	ieu-b-34	9	72198400	0.006748	504401	0.754513	neutrophil cell count || id:ieu-b-34	neutrophil cell count	neutrophil cell count || ||	TRUE	igd								finn-b-M13_BONECONTINUITY	9	72198400	0.3248	6.75601e-05		Disorders of continuity of bone || id:finn-b-M13_BONECONTINUITY	TRUE	reported	igd	15.8771	2	1	TRUE
rs4517148	T	G	T	G	-0.3894	0.002879	0.9353	0.937643	FALSE	FALSE	FALSE	ieu-b-34	8	49194601	0.004137	475806	0.486582	neutrophil cell count || id:ieu-b-34	neutrophil cell count	neutrophil cell count || ||	TRUE	igd								finn-b-M13_BONECONTINUITY	8	49194601	0.0894	1.31899e-05		Disorders of continuity of bone || id:finn-b-M13_BONECONTINUITY	TRUE	reported	igd	18.9722	2	1	TRUE
rs4536446	A	G	A	G	0.2006	0.000478	0.3302	0.335165	FALSE	FALSE	FALSE	ieu-b-34	15	92324347	0.002278	517260	0.833827	neutrophil cell count || id:ieu-b-34	neutrophil cell count	neutrophil cell count || ||	TRUE	igd								finn-b-M13_BONECONTINUITY	15	92324347	0.0469	1.89601e-05		Disorders of continuity of bone || id:finn-b-M13_BONECONTINUITY	TRUE	reported	igd	18.2943	2	1	TRUE
rs45469096	G	A	G	A	0.6947	-0.001785	0.01967	0.033707	FALSE	FALSE	FALSE	ieu-b-34	10	22839952	0.005327	519287	0.737515	neutrophil cell count || id:ieu-b-34	neutrophil cell count	neutrophil cell count || ||	TRUE	igd								finn-b-M13_BONECONTINUITY	10	22839952	0.1628	1.97102e-05		Disorders of continuity of bone || id:finn-b-M13_BONECONTINUITY	TRUE	reported	igd	18.209	2	1	TRUE
rs4640029	T	A	T	A	0.1741	-0.000438	0.4352	0.457722	FALSE	TRUE	TRUE	ieu-b-34	12	107378724	0.001947	518342	0.822077	neutrophil cell count || id:ieu-b-34	neutrophil cell count	neutrophil cell count || ||	TRUE	igd								finn-b-M13_BONECONTINUITY	12	107378724	0.0436	6.59007e-05		Disorders of continuity of bone || id:finn-b-M13_BONECONTINUITY	TRUE	reported	igd	15.945	2	1	FALSE
rs4713687	C	T	C	T	0.27	0.005226	0.8747	0.810615	FALSE	FALSE	FALSE	ieu-b-34	6	33789402	0.002444	519286	0.0325327	neutrophil cell count || id:ieu-b-34	neutrophil cell count	neutrophil cell count || ||	TRUE	igd								finn-b-M13_BONECONTINUITY	6	33789402	0.0657	3.95203e-05		Disorders of continuity of bone || id:finn-b-M13_BONECONTINUITY	TRUE	reported	igd	16.8887	2	1	TRUE
rs4782890	G	A	G	A	-0.1734	0.000771	0.5951	0.590896	FALSE	FALSE	FALSE	ieu-b-34	16	84104647	0.001963	519282	0.694445	neutrophil cell count || id:ieu-b-34	neutrophil cell count	neutrophil cell count || ||	TRUE	igd								finn-b-M13_BONECONTINUITY	16	84104647	0.0439	7.76998e-05		Disorders of continuity of bone || id:finn-b-M13_BONECONTINUITY	TRUE	reported	igd	15.6016	2	1	TRUE
rs4805316	C	T	C	T	-0.1832	0.006862	0.6516	0.62238	FALSE	FALSE	FALSE	ieu-b-34	19	29505969	0.002048	518202	0.000810998	neutrophil cell count || id:ieu-b-34	neutrophil cell count	neutrophil cell count || ||	TRUE	igd								finn-b-M13_BONECONTINUITY	19	29505969	0.0457	6.02199e-05		Disorders of continuity of bone || id:finn-b-M13_BONECONTINUITY	TRUE	reported	igd	16.0701	2	1	TRUE
rs4886568	C	T	C	T	0.4802	-0.001706	0.03423	0.02295	FALSE	FALSE	FALSE	ieu-b-34	15	78637573	0.006766	475807	0.800948	neutrophil cell count || id:ieu-b-34	neutrophil cell count	neutrophil cell count || ||	TRUE	igd								finn-b-M13_BONECONTINUITY	15	78637573	0.1208	7.057e-05		Disorders of continuity of bone || id:finn-b-M13_BONECONTINUITY	TRUE	reported	igd	15.8019	2	1	TRUE
rs4951067	T	C	T	C	-0.1808	0.000471	0.6402	0.649836	FALSE	FALSE	FALSE	ieu-b-34	1	204318983	0.002003	519284	0.814173	neutrophil cell count || id:ieu-b-34	neutrophil cell count	neutrophil cell count || ||	TRUE	igd								finn-b-M13_BONECONTINUITY	1	204318983	0.0449	5.53605e-05		Disorders of continuity of bone || id:finn-b-M13_BONECONTINUITY	TRUE	reported	igd	16.2145	2	1	TRUE
rs4955865	T	C	T	C	0.1751	0.001473	0.3873	0.356015	FALSE	FALSE	FALSE	ieu-b-34	3	55733390	0.002014	517885	0.464617	neutrophil cell count || id:ieu-b-34	neutrophil cell count	neutrophil cell count || ||	TRUE	igd								finn-b-M13_BONECONTINUITY	3	55733390	0.0446	8.50198e-05		Disorders of continuity of bone || id:finn-b-M13_BONECONTINUITY	TRUE	reported	igd	15.4135	2	1	TRUE
rs538040	T	A	T	A	0.34	-0.001584	0.06749	0.067314	FALSE	TRUE	FALSE	ieu-b-34	12	18802728	0.003832	519286	0.679474	neutrophil cell count || id:ieu-b-34	neutrophil cell count	neutrophil cell count || ||	TRUE	igd								finn-b-M13_BONECONTINUITY	12	18802728	0.087	9.33297e-05		Disorders of continuity of bone || id:finn-b-M13_BONECONTINUITY	TRUE	reported	igd	15.2728	2	1	TRUE
rs548828249	T	A	T	A	0.6081	0.002738	0.02312	0.006414	FALSE	TRUE	FALSE	ieu-b-34	19	54700001	0.01616	465185	0.865462	neutrophil cell count || id:ieu-b-34	neutrophil cell count	neutrophil cell count || ||	TRUE	igd								finn-b-M13_BONECONTINUITY	19	54700001	0.1511	5.70401e-05		Disorders of continuity of bone || id:finn-b-M13_BONECONTINUITY	TRUE	reported	igd	16.1965	2	1	TRUE
rs55922528	G	A	G	A	0.8491	-0.001563	0.01162	0.027407	FALSE	FALSE	FALSE	ieu-b-34	1	194554730	0.005937	518349	0.792375	neutrophil cell count || id:ieu-b-34	neutrophil cell count	neutrophil cell count || ||	TRUE	igd								finn-b-M13_BONECONTINUITY	1	194554730	0.2147	7.65808e-05		Disorders of continuity of bone || id:finn-b-M13_BONECONTINUITY	TRUE	reported	igd	15.6406	2	1	TRUE
rs559891	C	G	C	G	-0.2045	0.000893	0.7328	0.708049	FALSE	TRUE	FALSE	ieu-b-34	3	74386617	0.002155	518203	0.678547	neutrophil cell count || id:ieu-b-34	neutrophil cell count	neutrophil cell count || ||	TRUE	igd								finn-b-M13_BONECONTINUITY	3	74386617	0.0493	3.34103e-05		Disorders of continuity of bone || id:finn-b-M13_BONECONTINUITY	TRUE	reported	igd	17.2065	2	1	TRUE
rs58097944	A	G	A	G	-0.1697	0.003756	0.4762	0.458071	FALSE	FALSE	FALSE	ieu-b-34	1	44054994	0.001924	517875	0.0509835	neutrophil cell count || id:ieu-b-34	neutrophil cell count	neutrophil cell count || ||	TRUE	igd								finn-b-M13_BONECONTINUITY	1	44054994	0.0431	8.13598e-05		Disorders of continuity of bone || id:finn-b-M13_BONECONTINUITY	TRUE	reported	igd	15.5028	2	1	TRUE
rs58401277	T	C	T	C	-0.1827	0.000824	0.6014	0.611772	FALSE	FALSE	FALSE	ieu-b-34	5	17728175	0.001974	518205	0.676497	neutrophil cell count || id:ieu-b-34	neutrophil cell count	neutrophil cell count || ||	TRUE	igd								finn-b-M13_BONECONTINUITY	5	17728175	0.0447	4.32404e-05		Disorders of continuity of bone || id:finn-b-M13_BONECONTINUITY	TRUE	reported	igd	16.7056	2	1	TRUE
rs59358210	A	G	A	G	0.3328	0.003044	0.1038	0.11634	FALSE	FALSE	FALSE	ieu-b-34	14	23631372	0.003115	519282	0.328348	neutrophil cell count || id:ieu-b-34	neutrophil cell count	neutrophil cell count || ||	TRUE	igd								finn-b-M13_BONECONTINUITY	14	23631372	0.0717	3.43202e-06		Disorders of continuity of bone || id:finn-b-M13_BONECONTINUITY	TRUE	reported	igd	21.5441	2	1	TRUE
rs5994618	T	C	T	C	-0.1731	-0.001208	0.6302	0.683094	FALSE	FALSE	FALSE	ieu-b-34	22	33151639	0.002073	518348	0.559966	neutrophil cell count || id:ieu-b-34	neutrophil cell count	neutrophil cell count || ||	TRUE	igd								finn-b-M13_BONECONTINUITY	22	33151639	0.0445	9.97792e-05		Disorders of continuity of bone || id:finn-b-M13_BONECONTINUITY	TRUE	reported	igd	15.1312	2	1	TRUE
rs61830448	A	T	A	T	0.1939	-0.00059	0.2819	0.23312	FALSE	TRUE	FALSE	ieu-b-34	1	220365324	0.002276	519287	0.795289	neutrophil cell count || id:ieu-b-34	neutrophil cell count	neutrophil cell count || ||	TRUE	igd								finn-b-M13_BONECONTINUITY	1	220365324	0.048	5.37106e-05		Disorders of continuity of bone || id:finn-b-M13_BONECONTINUITY	TRUE	reported	igd	16.3182	2	1	TRUE
rs62079486	T	C	T	C	0.2762	-0.005689	0.2043	0.271368	FALSE	FALSE	FALSE	ieu-b-34	17	80258752	0.002278	471515	0.0125141	neutrophil cell count || id:ieu-b-34	neutrophil cell count	neutrophil cell count || ||	TRUE	igd								finn-b-M13_BONECONTINUITY	17	80258752	0.0543	3.56197e-07		Disorders of continuity of bone || id:finn-b-M13_BONECONTINUITY	TRUE	reported	igd	25.8731	2	1	TRUE
rs6487475	T	C	T	C	0.1889	2.6e-05	0.5145	0.551319	FALSE	FALSE	FALSE	ieu-b-34	12	25489065	0.001936	519286	0.989161	neutrophil cell count || id:ieu-b-34	neutrophil cell count	neutrophil cell count || ||	TRUE	igd								finn-b-M13_BONECONTINUITY	12	25489065	0.043	1.13399e-05		Disorders of continuity of bone || id:finn-b-M13_BONECONTINUITY	TRUE	reported	igd	19.2987	2	1	TRUE
rs66681094	A	C	A	C	-0.2577	0.001493	0.1419	0.118256	FALSE	FALSE	FALSE	ieu-b-34	1	3453807	0.003354	467617	0.656342	neutrophil cell count || id:ieu-b-34	neutrophil cell count	neutrophil cell count || ||	TRUE	igd								finn-b-M13_BONECONTINUITY	1	3453807	0.0634	4.85099e-05		Disorders of continuity of bone || id:finn-b-M13_BONECONTINUITY	TRUE	reported	igd	16.5215	2	1	TRUE
rs6669405	C	T	C	T	0.1981	0.001528	0.3145	0.317928	FALSE	FALSE	FALSE	ieu-b-34	1	33920466	0.002143	516802	0.475752	neutrophil cell count || id:ieu-b-34	neutrophil cell count	neutrophil cell count || ||	TRUE	igd								finn-b-M13_BONECONTINUITY	1	33920466	0.0471	2.635e-05		Disorders of continuity of bone || id:finn-b-M13_BONECONTINUITY	TRUE	reported	igd	17.69	2	1	TRUE
rs67456731	T	C	T	C	0.2255	0.004791	0.1672	0.160432	FALSE	FALSE	FALSE	ieu-b-34	21	38345883	0.002631	519287	0.0686072	neutrophil cell count || id:ieu-b-34	neutrophil cell count	neutrophil cell count || ||	TRUE	igd								finn-b-M13_BONECONTINUITY	21	38345883	0.0578	9.56203e-05		Disorders of continuity of bone || id:finn-b-M13_BONECONTINUITY	TRUE	reported	igd	15.2208	2	1	TRUE
rs6923836	A	G	A	G	-0.1877	-0.0036	0.374	0.429098	FALSE	FALSE	FALSE	ieu-b-34	6	113393530	0.001939	517868	0.063387	neutrophil cell count || id:ieu-b-34	neutrophil cell count	neutrophil cell count || ||	TRUE	igd								finn-b-M13_BONECONTINUITY	6	113393530	0.0446	2.53198e-05		Disorders of continuity of bone || id:finn-b-M13_BONECONTINUITY	TRUE	reported	igd	17.7116	2	1	TRUE
rs6965921	G	A	G	A	-0.1743	0.000604	0.4271	0.512461	FALSE	FALSE	FALSE	ieu-b-34	7	153242571	0.001951	517265	0.756761	neutrophil cell count || id:ieu-b-34	neutrophil cell count	neutrophil cell count || ||	TRUE	igd								finn-b-M13_BONECONTINUITY	7	153242571	0.0438	6.84699e-05		Disorders of continuity of bone || id:finn-b-M13_BONECONTINUITY	TRUE	reported	igd	15.836	2	1	TRUE
rs7084183	C	T	C	T	0.2196	0.004146	0.2293	0.298127	FALSE	FALSE	FALSE	ieu-b-34	10	132193975	0.002098	519283	0.0482192	neutrophil cell count || id:ieu-b-34	neutrophil cell count	neutrophil cell count || ||	TRUE	igd								finn-b-M13_BONECONTINUITY	10	132193975	0.0513	1.88999e-05		Disorders of continuity of bone || id:finn-b-M13_BONECONTINUITY	TRUE	reported	igd	18.3244	2	1	TRUE
rs71386933	T	A	T	A	0.2767	0.003615	0.1061	0.13157	FALSE	TRUE	FALSE	ieu-b-34	16	71821800	0.002863	519288	0.206779	neutrophil cell count || id:ieu-b-34	neutrophil cell count	neutrophil cell count || ||	TRUE	igd								finn-b-M13_BONECONTINUITY	16	71821800	0.0702	8.14104e-05		Disorders of continuity of bone || id:finn-b-M13_BONECONTINUITY	TRUE	reported	igd	15.5362	2	1	TRUE
rs71475489	C	T	C	T	0.5083	0.002672	0.03001	0.014241	FALSE	FALSE	FALSE	ieu-b-34	11	97482805	0.008148	519287	0.743019	neutrophil cell count || id:ieu-b-34	neutrophil cell count	neutrophil cell count || ||	TRUE	igd								finn-b-M13_BONECONTINUITY	11	97482805	0.1285	7.63906e-05		Disorders of continuity of bone || id:finn-b-M13_BONECONTINUITY	TRUE	reported	igd	15.6471	2	1	TRUE
rs721437	C	T	C	T	0.3204	0.007996	0.07739	0.047525	FALSE	FALSE	FALSE	ieu-b-34	20	54317795	0.004641	519287	0.0848907	neutrophil cell count || id:ieu-b-34	neutrophil cell count	neutrophil cell count || ||	TRUE	igd								finn-b-M13_BONECONTINUITY	20	54317795	0.0815	8.43995e-05		Disorders of continuity of bone || id:finn-b-M13_BONECONTINUITY	TRUE	reported	igd	15.455	2	1	TRUE
rs7215916	T	C	T	C	-0.1996	0.00136	0.2994	0.332086	FALSE	FALSE	FALSE	ieu-b-34	17	47547991	0.002065	519279	0.510277	neutrophil cell count || id:ieu-b-34	neutrophil cell count	neutrophil cell count || ||	TRUE	igd								finn-b-M13_BONECONTINUITY	17	47547991	0.0474	2.5e-05		Disorders of continuity of bone || id:finn-b-M13_BONECONTINUITY	TRUE	reported	igd	17.7323	2	1	TRUE
rs72762904	A	G	A	G	0.4693	-0.000172	0.03842	0.019898	FALSE	FALSE	FALSE	ieu-b-34	2	786476	0.006971	518828	0.980359	neutrophil cell count || id:ieu-b-34	neutrophil cell count	neutrophil cell count || ||	TRUE	igd								finn-b-M13_BONECONTINUITY	2	786476	0.1162	5.40904e-05		Disorders of continuity of bone || id:finn-b-M13_BONECONTINUITY	TRUE	reported	igd	16.3113	2	1	TRUE
rs72823564	C	T	C	T	1.6707	-0.009546	0.003477	0.014406	FALSE	FALSE	FALSE	ieu-b-34	5	148906268	0.008179	517810	0.243137	neutrophil cell count || id:ieu-b-34	neutrophil cell count	neutrophil cell count || ||	TRUE	igd								finn-b-M13_BONECONTINUITY	5	148906268	0.4159	5.89196e-05		Disorders of continuity of bone || id:finn-b-M13_BONECONTINUITY	TRUE	reported	igd	16.1369	2	1	TRUE
rs7349742	G	A	G	A	0.2086	0.001412	0.2301	0.27024	FALSE	FALSE	FALSE	ieu-b-34	4	13792212	0.002176	518199	0.516384	neutrophil cell count || id:ieu-b-34	neutrophil cell count	neutrophil cell count || ||	TRUE	igd								finn-b-M13_BONECONTINUITY	4	13792212	0.0516	5.24602e-05		Disorders of continuity of bone || id:finn-b-M13_BONECONTINUITY	TRUE	reported	igd	16.3429	2	1	TRUE
rs74559546	A	G	A	G	0.4316	-0.010218	0.05265	0.047051	FALSE	FALSE	FALSE	ieu-b-34	10	49990172	0.004532	519286	0.024193	neutrophil cell count || id:ieu-b-34	neutrophil cell count	neutrophil cell count || ||	TRUE	igd								finn-b-M13_BONECONTINUITY	10	49990172	0.0981	1.07701e-05		Disorders of continuity of bone || id:finn-b-M13_BONECONTINUITY	TRUE	reported	igd	19.3564	2	1	TRUE
rs75038744	G	A	G	A	-0.4692	0.002442	0.03894	0.026899	FALSE	FALSE	FALSE	ieu-b-34	13	27418041	0.006152	518349	0.691423	neutrophil cell count || id:ieu-b-34	neutrophil cell count	neutrophil cell count || ||	TRUE	igd								finn-b-M13_BONECONTINUITY	13	27418041	0.1142	3.99797e-05		Disorders of continuity of bone || id:finn-b-M13_BONECONTINUITY	TRUE	reported	igd	16.8804	2	1	TRUE
rs75280162	C	A	C	A	0.5615	0.012986	0.02532	0.026455	FALSE	FALSE	FALSE	ieu-b-34	11	10338480	0.006374	517247	0.0416438	neutrophil cell count || id:ieu-b-34	neutrophil cell count	neutrophil cell count || ||	TRUE	igd	TRUE	rs75280162	rs11042730	C	A	T	C	finn-b-M13_BONECONTINUITY	11	10216543	0.1419	7.59609e-05		Disorders of continuity of bone || id:finn-b-M13_BONECONTINUITY	TRUE	reported	igd	15.6579	2	1	TRUE
rs7646698	G	C	G	C	-0.2341	-0.000171	0.7722	0.755711	FALSE	TRUE	FALSE	ieu-b-34	3	173879438	0.002251	519287	0.939556	neutrophil cell count || id:ieu-b-34	neutrophil cell count	neutrophil cell count || ||	TRUE	igd								finn-b-M13_BONECONTINUITY	3	173879438	0.0516	5.79802e-06		Disorders of continuity of bone || id:finn-b-M13_BONECONTINUITY	TRUE	reported	igd	20.5828	2	1	TRUE
rs77164306	A	G	A	G	0.5088	-0.008131	0.03147	0.057791	FALSE	FALSE	FALSE	ieu-b-34	11	42632055	0.004138	519282	0.0494288	neutrophil cell count || id:ieu-b-34	neutrophil cell count	neutrophil cell count || ||	TRUE	igd								finn-b-M13_BONECONTINUITY	11	42632055	0.1283	7.32099e-05		Disorders of continuity of bone || id:finn-b-M13_BONECONTINUITY	TRUE	reported	igd	15.7268	2	1	TRUE
rs77230427	A	G	A	G	0.7579	0.003819	0.01555	0.04326	FALSE	FALSE	FALSE	ieu-b-34	8	17000410	0.004712	519287	0.417703	neutrophil cell count || id:ieu-b-34	neutrophil cell count	neutrophil cell count || ||	TRUE	igd								finn-b-M13_BONECONTINUITY	8	17000410	0.184	3.81303e-05		Disorders of continuity of bone || id:finn-b-M13_BONECONTINUITY	TRUE	reported	igd	16.9663	2	1	TRUE
rs77388469	G	A	G	A	0.2885	-0.002665	0.1335	0.152968	FALSE	FALSE	FALSE	ieu-b-34	14	95364762	0.002672	519287	0.318598	neutrophil cell count || id:ieu-b-34	neutrophil cell count	neutrophil cell count || ||	TRUE	igd								finn-b-M13_BONECONTINUITY	14	95364762	0.0638	6.07897e-06		Disorders of continuity of bone || id:finn-b-M13_BONECONTINUITY	TRUE	reported	igd	20.448	2	1	TRUE
rs7787379	A	G	A	G	-0.2419	0.000875	0.1657	0.198102	FALSE	FALSE	FALSE	ieu-b-34	7	124979828	0.002412	519284	0.716713	neutrophil cell count || id:ieu-b-34	neutrophil cell count	neutrophil cell count || ||	TRUE	igd								finn-b-M13_BONECONTINUITY	7	124979828	0.0583	3.35498e-05		Disorders of continuity of bone || id:finn-b-M13_BONECONTINUITY	TRUE	reported	igd	17.2161	2	1	TRUE
rs77960347	G	A	G	A	1.1432	0.011661	0.007248	0.013327	FALSE	FALSE	FALSE	ieu-b-34	18	47109955	0.00838	517489	0.164025	neutrophil cell count || id:ieu-b-34	neutrophil cell count	neutrophil cell count || ||	TRUE	igd								finn-b-M13_BONECONTINUITY	18	47109955	0.2808	4.685e-05		Disorders of continuity of bone || id:finn-b-M13_BONECONTINUITY	TRUE	reported	igd	16.5749	2	1	TRUE
rs78370279	G	A	G	A	0.9216	0.0035	0.01034	0.019051	FALSE	FALSE	FALSE	ieu-b-34	7	71338898	0.007293	519287	0.631289	neutrophil cell count || id:ieu-b-34	neutrophil cell count	neutrophil cell count || ||	TRUE	igd								finn-b-M13_BONECONTINUITY	7	71338898	0.2286	5.54805e-05		Disorders of continuity of bone || id:finn-b-M13_BONECONTINUITY	TRUE	reported	igd	16.253	2	1	TRUE
rs78523359	C	T	C	T	0.7071	-0.003235	0.0165	0.027045	FALSE	FALSE	FALSE	ieu-b-34	8	25821044	0.006052	519287	0.593021	neutrophil cell count || id:ieu-b-34	neutrophil cell count	neutrophil cell count || ||	TRUE	igd								finn-b-M13_BONECONTINUITY	8	25821044	0.1796	8.27199e-05		Disorders of continuity of bone || id:finn-b-M13_BONECONTINUITY	TRUE	reported	igd	15.5006	2	1	TRUE
rs7947506	T	C	T	C	0.2407	-0.001212	0.1845	0.202273	FALSE	FALSE	FALSE	ieu-b-34	11	116359612	0.002423	518347	0.61701	neutrophil cell count || id:ieu-b-34	neutrophil cell count	neutrophil cell count || ||	TRUE	igd								finn-b-M13_BONECONTINUITY	11	116359612	0.0558	1.601e-05		Disorders of continuity of bone || id:finn-b-M13_BONECONTINUITY	TRUE	reported	igd	18.6073	2	1	TRUE
rs80138696	G	T	G	T	1.5593	-0.013809	0.004475	0.00968	FALSE	FALSE	FALSE	ieu-b-34	14	82137458	0.009993	518892	0.167017	neutrophil cell count || id:ieu-b-34	neutrophil cell count	neutrophil cell count || ||	TRUE	igd								finn-b-M13_BONECONTINUITY	14	82137458	0.3602	1.49799e-05		Disorders of continuity of bone || id:finn-b-M13_BONECONTINUITY	TRUE	reported	igd	18.7401	2	1	TRUE
rs80325983	T	C	T	C	-0.5136	-0.008386	0.03622	0.02502	FALSE	FALSE	FALSE	ieu-b-34	7	94408759	0.006489	518206	0.196217	neutrophil cell count || id:ieu-b-34	neutrophil cell count	neutrophil cell count || ||	TRUE	igd								finn-b-M13_BONECONTINUITY	7	94408759	0.1197	1.78098e-05		Disorders of continuity of bone || id:finn-b-M13_BONECONTINUITY	TRUE	reported	igd	18.4103	2	1	TRUE
rs837692	G	A	G	A	0.1886	0.001569	0.5704	0.598222	FALSE	FALSE	FALSE	ieu-b-34	16	10108788	0.001958	519282	0.42299	neutrophil cell count || id:ieu-b-34	neutrophil cell count	neutrophil cell count || ||	TRUE	igd								finn-b-M13_BONECONTINUITY	16	10108788	0.0435	1.46201e-05		Disorders of continuity of bone || id:finn-b-M13_BONECONTINUITY	TRUE	reported	igd	18.7977	2	1	TRUE
rs975826	A	G	A	G	0.2275	-0.003078	0.1722	0.183365	FALSE	FALSE	FALSE	ieu-b-34	22	18520582	0.002506	517887	0.219298	neutrophil cell count || id:ieu-b-34	neutrophil cell count	neutrophil cell count || ||	TRUE	igd								finn-b-M13_BONECONTINUITY	22	18520582	0.0578	8.18597e-05		Disorders of continuity of bone || id:finn-b-M13_BONECONTINUITY	TRUE	reported	igd	15.492	2	1	TRUE
rs9833173	A	G	A	G	0.1857	0.004773	0.481	0.365089	FALSE	FALSE	FALSE	ieu-b-34	3	187328475	0.002053	517883	0.0201229	neutrophil cell count || id:ieu-b-34	neutrophil cell count	neutrophil cell count || ||	TRUE	igd								finn-b-M13_BONECONTINUITY	3	187328475	0.0439	2.39001e-05		Disorders of continuity of bone || id:finn-b-M13_BONECONTINUITY	TRUE	reported	igd	17.8935	2	1	TRUE
rs9990545	A	G	A	G	0.3377	-0.008135	0.07452	0.06681	FALSE	FALSE	FALSE	ieu-b-34	4	166469526	0.00385	517884	0.0346481	neutrophil cell count || id:ieu-b-34	neutrophil cell count	neutrophil cell count || ||	TRUE	igd								finn-b-M13_BONECONTINUITY	4	166469526	0.0823	4.10403e-05		Disorders of continuity of bone || id:finn-b-M13_BONECONTINUITY	TRUE	reported	igd	16.8369	2	1	TRUE

## Sheet: IL1B_Protein
1. MR Odds Ratios
id.exposure	id.outcome	outcome	exposure	method	nsnp	b	se	pval	lo_ci	up_ci	or	or_lci95	or_uci95	Outcome_Name
finn-b-M13_BONECONTINUITY	prot-c-3037_62_1	IL-1b || id:prot-c-3037_62_1	Disorders of continuity of bone || id:finn-b-M13_BONECONTINUITY	Inverse variance weighted	28	0.036199	0.0465524	0.436807	-0.0550437	0.127442	1.03686	0.946444	1.13592	IL1B_Protein
finn-b-M13_BONECONTINUITY	prot-c-3037_62_1	IL-1b || id:prot-c-3037_62_1	Disorders of continuity of bone || id:finn-b-M13_BONECONTINUITY	MR Egger	28	0.101354	0.092225	0.281847	-0.079407	0.282115	1.10667	0.923664	1.32593	IL1B_Protein
finn-b-M13_BONECONTINUITY	prot-c-3037_62_1	IL-1b || id:prot-c-3037_62_1	Disorders of continuity of bone || id:finn-b-M13_BONECONTINUITY	Weighted median	28	0.0330542	0.0633416	0.601782	-0.0910954	0.157204	1.03361	0.912931	1.17023	IL1B_Protein
2. MR Raw Results
id.exposure	id.outcome	outcome	exposure	method	nsnp	b	se	pval
finn-b-M13_BONECONTINUITY	prot-c-3037_62_1	IL-1b || id:prot-c-3037_62_1	Disorders of continuity of bone || id:finn-b-M13_BONECONTINUITY	Inverse variance weighted	28	0.036199	0.0465524	0.436807
finn-b-M13_BONECONTINUITY	prot-c-3037_62_1	IL-1b || id:prot-c-3037_62_1	Disorders of continuity of bone || id:finn-b-M13_BONECONTINUITY	MR Egger	28	0.101354	0.092225	0.281847
finn-b-M13_BONECONTINUITY	prot-c-3037_62_1	IL-1b || id:prot-c-3037_62_1	Disorders of continuity of bone || id:finn-b-M13_BONECONTINUITY	Weighted median	28	0.0330542	0.0633416	0.601782
3. Heterogeneity Test
id.exposure	id.outcome	outcome	exposure	method	Q	Q_df	Q_pval
finn-b-M13_BONECONTINUITY	prot-c-3037_62_1	IL-1b || id:prot-c-3037_62_1	Disorders of continuity of bone || id:finn-b-M13_BONECONTINUITY	MR Egger	32.9702	26	0.162964
finn-b-M13_BONECONTINUITY	prot-c-3037_62_1	IL-1b || id:prot-c-3037_62_1	Disorders of continuity of bone || id:finn-b-M13_BONECONTINUITY	Inverse variance weighted	33.8231	27	0.17125
4. Pleiotropy Test
id.exposure	id.outcome	outcome	exposure	egger_intercept	se	pval
finn-b-M13_BONECONTINUITY	prot-c-3037_62_1	IL-1b || id:prot-c-3037_62_1	Disorders of continuity of bone || id:finn-b-M13_BONECONTINUITY	-0.0201779	0.0246038	0.419607
5. Leave-one-out Analysis
exposure	outcome	id.exposure	id.outcome	samplesize	SNP	b	se	p
Disorders of continuity of bone || id:finn-b-M13_BONECONTINUITY	IL-1b || id:prot-c-3037_62_1	finn-b-M13_BONECONTINUITY	prot-c-3037_62_1	996	rs10403345	0.0356223	0.048066	0.458625
Disorders of continuity of bone || id:finn-b-M13_BONECONTINUITY	IL-1b || id:prot-c-3037_62_1	finn-b-M13_BONECONTINUITY	prot-c-3037_62_1	996	rs10790897	0.0497787	0.0453991	0.272873
Disorders of continuity of bone || id:finn-b-M13_BONECONTINUITY	IL-1b || id:prot-c-3037_62_1	finn-b-M13_BONECONTINUITY	prot-c-3037_62_1	996	rs10794648	0.0316647	0.0477296	0.507062
Disorders of continuity of bone || id:finn-b-M13_BONECONTINUITY	IL-1b || id:prot-c-3037_62_1	finn-b-M13_BONECONTINUITY	prot-c-3037_62_1	996	rs1132683	0.0419569	0.0480429	0.382487
Disorders of continuity of bone || id:finn-b-M13_BONECONTINUITY	IL-1b || id:prot-c-3037_62_1	finn-b-M13_BONECONTINUITY	prot-c-3037_62_1	996	rs11635848	0.0419669	0.0476931	0.378893
Disorders of continuity of bone || id:finn-b-M13_BONECONTINUITY	IL-1b || id:prot-c-3037_62_1	finn-b-M13_BONECONTINUITY	prot-c-3037_62_1	996	rs11675941	0.0193691	0.0520579	0.709842
Disorders of continuity of bone || id:finn-b-M13_BONECONTINUITY	IL-1b || id:prot-c-3037_62_1	finn-b-M13_BONECONTINUITY	prot-c-3037_62_1	996	rs1347406	0.0282383	0.0475084	0.552255
Disorders of continuity of bone || id:finn-b-M13_BONECONTINUITY	IL-1b || id:prot-c-3037_62_1	finn-b-M13_BONECONTINUITY	prot-c-3037_62_1	996	rs16846574	0.0336308	0.0483002	0.486249
Disorders of continuity of bone || id:finn-b-M13_BONECONTINUITY	IL-1b || id:prot-c-3037_62_1	finn-b-M13_BONECONTINUITY	prot-c-3037_62_1	996	rs1688565	0.0294573	0.0475202	0.53533
Disorders of continuity of bone || id:finn-b-M13_BONECONTINUITY	IL-1b || id:prot-c-3037_62_1	finn-b-M13_BONECONTINUITY	prot-c-3037_62_1	996	rs16896929	0.0430499	0.0471912	0.36164
Disorders of continuity of bone || id:finn-b-M13_BONECONTINUITY	IL-1b || id:prot-c-3037_62_1	finn-b-M13_BONECONTINUITY	prot-c-3037_62_1	996	rs17155447	0.0202685	0.0423195	0.631981
Disorders of continuity of bone || id:finn-b-M13_BONECONTINUITY	IL-1b || id:prot-c-3037_62_1	finn-b-M13_BONECONTINUITY	prot-c-3037_62_1	996	rs1868230	0.0431056	0.0470876	0.359964
Disorders of continuity of bone || id:finn-b-M13_BONECONTINUITY	IL-1b || id:prot-c-3037_62_1	finn-b-M13_BONECONTINUITY	prot-c-3037_62_1	996	rs1917916	0.0366657	0.0482984	0.447764
Disorders of continuity of bone || id:finn-b-M13_BONECONTINUITY	IL-1b || id:prot-c-3037_62_1	finn-b-M13_BONECONTINUITY	prot-c-3037_62_1	996	rs2417849	0.0372667	0.0481087	0.438555
Disorders of continuity of bone || id:finn-b-M13_BONECONTINUITY	IL-1b || id:prot-c-3037_62_1	finn-b-M13_BONECONTINUITY	prot-c-3037_62_1	996	rs2805884	0.0373841	0.0480046	0.436121
Disorders of continuity of bone || id:finn-b-M13_BONECONTINUITY	IL-1b || id:prot-c-3037_62_1	finn-b-M13_BONECONTINUITY	prot-c-3037_62_1	996	rs4330751	0.0422416	0.0495953	0.394366
Disorders of continuity of bone || id:finn-b-M13_BONECONTINUITY	IL-1b || id:prot-c-3037_62_1	finn-b-M13_BONECONTINUITY	prot-c-3037_62_1	996	rs4517148	0.0399615	0.048033	0.405433
Disorders of continuity of bone || id:finn-b-M13_BONECONTINUITY	IL-1b || id:prot-c-3037_62_1	finn-b-M13_BONECONTINUITY	prot-c-3037_62_1	996	rs4536446	0.0387694	0.0481179	0.420406
Disorders of continuity of bone || id:finn-b-M13_BONECONTINUITY	IL-1b || id:prot-c-3037_62_1	finn-b-M13_BONECONTINUITY	prot-c-3037_62_1	996	rs4713687	0.0245961	0.0468356	0.599473
Disorders of continuity of bone || id:finn-b-M13_BONECONTINUITY	IL-1b || id:prot-c-3037_62_1	finn-b-M13_BONECONTINUITY	prot-c-3037_62_1	996	rs4886568	0.0360268	0.0477	0.450082
Disorders of continuity of bone || id:finn-b-M13_BONECONTINUITY	IL-1b || id:prot-c-3037_62_1	finn-b-M13_BONECONTINUITY	prot-c-3037_62_1	996	rs4955865	0.0455147	0.0466763	0.329503
Disorders of continuity of bone || id:finn-b-M13_BONECONTINUITY	IL-1b || id:prot-c-3037_62_1	finn-b-M13_BONECONTINUITY	prot-c-3037_62_1	996	rs6487475	0.0232045	0.0457007	0.61163
Disorders of continuity of bone || id:finn-b-M13_BONECONTINUITY	IL-1b || id:prot-c-3037_62_1	finn-b-M13_BONECONTINUITY	prot-c-3037_62_1	996	rs67456731	0.0404471	0.0478602	0.39805
Disorders of continuity of bone || id:finn-b-M13_BONECONTINUITY	IL-1b || id:prot-c-3037_62_1	finn-b-M13_BONECONTINUITY	prot-c-3037_62_1	996	rs6965921	0.0315636	0.0477232	0.508363
Disorders of continuity of bone || id:finn-b-M13_BONECONTINUITY	IL-1b || id:prot-c-3037_62_1	finn-b-M13_BONECONTINUITY	prot-c-3037_62_1	996	rs7084183	0.0505207	0.045854	0.270561
Disorders of continuity of bone || id:finn-b-M13_BONECONTINUITY	IL-1b || id:prot-c-3037_62_1	finn-b-M13_BONECONTINUITY	prot-c-3037_62_1	996	rs721437	0.032785	0.047473	0.489815
Disorders of continuity of bone || id:finn-b-M13_BONECONTINUITY	IL-1b || id:prot-c-3037_62_1	finn-b-M13_BONECONTINUITY	prot-c-3037_62_1	996	rs7787379	0.0484299	0.0459283	0.291668
Disorders of continuity of bone || id:finn-b-M13_BONECONTINUITY	IL-1b || id:prot-c-3037_62_1	finn-b-M13_BONECONTINUITY	prot-c-3037_62_1	996	rs9990545	0.0278568	0.046954	0.552994
Disorders of continuity of bone || id:finn-b-M13_BONECONTINUITY	IL-1b || id:prot-c-3037_62_1	finn-b-M13_BONECONTINUITY	prot-c-3037_62_1	996	All	0.036199	0.0465524	0.436807
6. Harmonised Data
SNP	effect_allele.exposure	other_allele.exposure	effect_allele.outcome	other_allele.outcome	beta.exposure	beta.outcome	eaf.exposure	eaf.outcome	remove	palindromic	ambiguous	id.outcome	chr	pos	se.outcome	samplesize.outcome	pval.outcome	outcome	originalname.outcome	outcome.deprecated	mr_keep.outcome	data_source.outcome	proxy.outcome	target_snp.outcome	proxy_snp.outcome	target_a1.outcome	target_a2.outcome	proxy_a1.outcome	proxy_a2.outcome	id.exposure	chr.exposure	pos.exposure	se.exposure	pval.exposure	samplesize.exposure	exposure	mr_keep.exposure	pval_origin.exposure	data_source.exposure	f_statistic	action	SNP_index	mr_keep
rs10403345	A	G	A	G	-0.1792	-0.01034	0.6512		FALSE	FALSE	FALSE	prot-c-3037_62_1	19	56741808	0.0461195	996	0.8226	IL-1b || id:prot-c-3037_62_1	IL-1b	IL-1b || ||	TRUE	igd								finn-b-M13_BONECONTINUITY	19	56741808	0.0454	7.97407e-05		Disorders of continuity of bone || id:finn-b-M13_BONECONTINUITY	TRUE	reported	igd	15.5799	2	1	TRUE
rs10790897	C	T	C	T	0.2311	-0.1009	0.1889		FALSE	FALSE	FALSE	prot-c-3037_62_1	11	127392518	0.0575257	996	0.0797701	IL-1b || id:prot-c-3037_62_1	IL-1b	IL-1b || ||	TRUE	igd	TRUE	rs10790897	rs7114419	C	T	G	A	finn-b-M13_BONECONTINUITY	11	127376897	0.0548	2.47999e-05		Disorders of continuity of bone || id:finn-b-M13_BONECONTINUITY	TRUE	reported	igd	17.7844	2	1	TRUE
rs10794648	C	T	C	T	-0.1879	-0.03945	0.7176		FALSE	FALSE	FALSE	prot-c-3037_62_1	1	24519920	0.0490062	995	0.421	IL-1b || id:prot-c-3037_62_1	IL-1b	IL-1b || ||	TRUE	igd	TRUE	rs10794648	rs4649203	T	C	G	A	finn-b-M13_BONECONTINUITY	1	24518206	0.0481	9.38491e-05		Disorders of continuity of bone || id:finn-b-M13_BONECONTINUITY	TRUE	reported	igd	15.2603	2	1	TRUE
rs1132683	A	G	A	G	-0.3261	0.03484	0.09696		FALSE	FALSE	FALSE	prot-c-3037_62_1	7	133749550	0.0689491	996	0.613501	IL-1b || id:prot-c-3037_62_1	IL-1b	IL-1b || ||	TRUE	igd								finn-b-M13_BONECONTINUITY	7	133749550	0.0741	1.06601e-05		Disorders of continuity of bone || id:finn-b-M13_BONECONTINUITY	TRUE	reported	igd	19.3671	2	1	TRUE
rs11635848	A	G	A	G	0.1863	-0.02889	0.3053		FALSE	FALSE	FALSE	prot-c-3037_62_1	15	79624808	0.0452892	994	0.523701	IL-1b || id:prot-c-3037_62_1	IL-1b	IL-1b || ||	TRUE	igd								finn-b-M13_BONECONTINUITY	15	79624808	0.047	7.41993e-05		Disorders of continuity of bone || id:finn-b-M13_BONECONTINUITY	TRUE	reported	igd	15.7119	2	1	TRUE
rs11675941	A	G	A	G	2.0211	0.221	0.002349		FALSE	FALSE	FALSE	prot-c-3037_62_1	2	210809633	0.194371	995	0.2559	IL-1b || id:prot-c-3037_62_1	IL-1b	IL-1b || ||	TRUE	igd								finn-b-M13_BONECONTINUITY	2	210809633	0.5137	8.34603e-05		Disorders of continuity of bone || id:finn-b-M13_BONECONTINUITY	TRUE	reported	igd	15.4795	2	1	TRUE
rs1347406	G	A	G	A	0.2206	0.0582	0.7883		FALSE	FALSE	FALSE	prot-c-3037_62_1	4	54452487	0.0499142	996	0.2438	IL-1b || id:prot-c-3037_62_1	IL-1b	IL-1b || ||	TRUE	igd								finn-b-M13_BONECONTINUITY	4	54452487	0.0529	3.03201e-05		Disorders of continuity of bone || id:finn-b-M13_BONECONTINUITY	TRUE	reported	igd	17.39	2	1	TRUE
rs16846574	C	T	C	T	0.5228	0.05284	0.03176		FALSE	FALSE	FALSE	prot-c-3037_62_1	3	148368387	0.11143	996	0.6354	IL-1b || id:prot-c-3037_62_1	IL-1b	IL-1b || ||	TRUE	igd	TRUE	rs16846574	rs10513336	C	T	C	A	finn-b-M13_BONECONTINUITY	3	148359696	0.1286	4.76398e-05		Disorders of continuity of bone || id:finn-b-M13_BONECONTINUITY	TRUE	reported	igd	16.5268	2	1	TRUE
rs1688565	G	A	G	A	-0.2014	-0.05248	0.7238		FALSE	FALSE	FALSE	prot-c-3037_62_1	12	89678470	0.0490467	996	0.2847	IL-1b || id:prot-c-3037_62_1	IL-1b	IL-1b || ||	TRUE	igd								finn-b-M13_BONECONTINUITY	12	89678470	0.049	4.00203e-05		Disorders of continuity of bone || id:finn-b-M13_BONECONTINUITY	TRUE	reported	igd	16.8938	2	1	TRUE
rs16896929	G	A	G	A	0.2011	-0.05033	0.2308		FALSE	FALSE	FALSE	prot-c-3037_62_1	8	99379189	0.0547303	996	0.358	IL-1b || id:prot-c-3037_62_1	IL-1b	IL-1b || ||	TRUE	igd	TRUE	rs16896929	rs7001549	G	A	A	G	finn-b-M13_BONECONTINUITY	8	99371079	0.051	7.93908e-05		Disorders of continuity of bone || id:finn-b-M13_BONECONTINUITY	TRUE	reported	igd	15.5483	2	1	TRUE
rs17155447	C	T	C	T	0.3639	0.3067	0.06582		FALSE	FALSE	FALSE	prot-c-3037_62_1	7	81395585	0.108759	995	0.00489204	IL-1b || id:prot-c-3037_62_1	IL-1b	IL-1b || ||	TRUE	igd								finn-b-M13_BONECONTINUITY	7	81395585	0.0883	3.78399e-05		Disorders of continuity of bone || id:finn-b-M13_BONECONTINUITY	TRUE	reported	igd	16.9841	2	1	TRUE
rs1868230	C	T	C	T	-0.2111	0.0574	0.7846		FALSE	FALSE	FALSE	prot-c-3037_62_1	3	127230628	0.0592975	996	0.3333	IL-1b || id:prot-c-3037_62_1	IL-1b	IL-1b || ||	TRUE	igd	TRUE	rs1868230	rs1900674	T	C	G	A	finn-b-M13_BONECONTINUITY	3	127218849	0.0526	6.02698e-05		Disorders of continuity of bone || id:finn-b-M13_BONECONTINUITY	TRUE	reported	igd	16.1066	2	1	TRUE
rs1917916	A	G	A	G	-0.3233	-0.007587	0.9158		FALSE	FALSE	FALSE	prot-c-3037_62_1	18	5750932	0.071508	994	0.9155	IL-1b || id:prot-c-3037_62_1	IL-1b	IL-1b || ||	TRUE	igd								finn-b-M13_BONECONTINUITY	18	5750932	0.0787	4.00599e-05		Disorders of continuity of bone || id:finn-b-M13_BONECONTINUITY	TRUE	reported	igd	16.8757	2	1	TRUE
rs2010503	C	G	C	G	0.3085	0.002912	0.08955		FALSE	TRUE	TRUE	prot-c-3037_62_1	10	121517901	0.098312	995	0.9764	IL-1b || id:prot-c-3037_62_1	IL-1b	IL-1b || ||	TRUE	igd	TRUE	rs2010503	rs17099271	C	G	A	G	finn-b-M13_BONECONTINUITY	10	121442991	0.0762	5.16595e-05		Disorders of continuity of bone || id:finn-b-M13_BONECONTINUITY	TRUE	reported	igd	16.3908	2	1	FALSE
rs209206	C	G	C	G	0.5848	0.07455	0.04137		FALSE	TRUE	TRUE	prot-c-3037_62_1	6	28839317	0.101305	997	0.462	IL-1b || id:prot-c-3037_62_1	IL-1b	IL-1b || ||	TRUE	igd	TRUE	rs209206	rs365823	C	G	C	T	finn-b-M13_BONECONTINUITY	6	28776234	0.1141	2.94802e-07		Disorders of continuity of bone || id:finn-b-M13_BONECONTINUITY	TRUE	reported	igd	26.269	2	1	FALSE
rs2417849	T	C	T	C	0.1918	-9.092e-05	0.4022		FALSE	FALSE	FALSE	prot-c-3037_62_1	12	20279517	0.0474283	995	0.9985	IL-1b || id:prot-c-3037_62_1	IL-1b	IL-1b || ||	TRUE	igd	TRUE	rs2417849	rs17373317	T	C	G	A	finn-b-M13_BONECONTINUITY	12	20276513	0.044	1.29999e-05		Disorders of continuity of bone || id:finn-b-M13_BONECONTINUITY	TRUE	reported	igd	19.0017	2	1	TRUE
rs2805884	G	A	G	A	0.1885	-0.002125	0.6812		FALSE	FALSE	FALSE	prot-c-3037_62_1	1	57993057	0.0502364	994	0.9663	IL-1b || id:prot-c-3037_62_1	IL-1b	IL-1b || ||	TRUE	igd	TRUE	rs2805884	rs1404390	A	G	T	C	finn-b-M13_BONECONTINUITY	1	57989423	0.0464	4.83805e-05		Disorders of continuity of bone || id:finn-b-M13_BONECONTINUITY	TRUE	reported	igd	16.5039	2	1	TRUE
rs4330751	T	C	T	C	1.2942	-0.03148	0.005397		FALSE	FALSE	FALSE	prot-c-3037_62_1	9	72231803	0.178661	997	0.8602	IL-1b || id:prot-c-3037_62_1	IL-1b	IL-1b || ||	TRUE	igd	TRUE	rs4330751	rs1576508	T	C	T	C	finn-b-M13_BONECONTINUITY	9	72198400	0.3248	6.75601e-05		Disorders of continuity of bone || id:finn-b-M13_BONECONTINUITY	TRUE	reported	igd	15.8771	2	1	TRUE
rs4517148	T	G	T	G	-0.3894	0.03056	0.9353		FALSE	FALSE	FALSE	prot-c-3037_62_1	8	49194601	0.0908712	997	0.736701	IL-1b || id:prot-c-3037_62_1	IL-1b	IL-1b || ||	TRUE	igd								finn-b-M13_BONECONTINUITY	8	49194601	0.0894	1.31899e-05		Disorders of continuity of bone || id:finn-b-M13_BONECONTINUITY	TRUE	reported	igd	18.9722	2	1	TRUE
rs4536446	A	G	A	G	0.2006	-0.008645	0.3302		FALSE	FALSE	FALSE	prot-c-3037_62_1	15	92324347	0.0470861	991	0.8544	IL-1b || id:prot-c-3037_62_1	IL-1b	IL-1b || ||	TRUE	igd								finn-b-M13_BONECONTINUITY	15	92324347	0.0469	1.89601e-05		Disorders of continuity of bone || id:finn-b-M13_BONECONTINUITY	TRUE	reported	igd	18.2943	2	1	TRUE
rs4713687	C	T	C	T	0.27	0.09258	0.8747		FALSE	FALSE	FALSE	prot-c-3037_62_1	6	33789407	0.0588183	994	0.1157	IL-1b || id:prot-c-3037_62_1	IL-1b	IL-1b || ||	TRUE	igd	TRUE	rs4713687	rs4713688	T	C	T	G	finn-b-M13_BONECONTINUITY	6	33789402	0.0657	3.95203e-05		Disorders of continuity of bone || id:finn-b-M13_BONECONTINUITY	TRUE	reported	igd	16.8887	2	1	TRUE
rs4886568	C	T	C	T	0.4802	0.02485	0.03423		FALSE	FALSE	FALSE	prot-c-3037_62_1	15	78637938	0.19086	997	0.8964	IL-1b || id:prot-c-3037_62_1	IL-1b	IL-1b || ||	TRUE	igd	TRUE	rs4886568	rs16969725	C	T	A	G	finn-b-M13_BONECONTINUITY	15	78637573	0.1208	7.057e-05		Disorders of continuity of bone || id:finn-b-M13_BONECONTINUITY	TRUE	reported	igd	15.8019	2	1	TRUE
rs4955865	T	C	T	C	0.1751	-0.05593	0.3873		FALSE	FALSE	FALSE	prot-c-3037_62_1	3	55733390	0.0455827	997	0.2203	IL-1b || id:prot-c-3037_62_1	IL-1b	IL-1b || ||	TRUE	igd								finn-b-M13_BONECONTINUITY	3	55733390	0.0446	8.50198e-05		Disorders of continuity of bone || id:finn-b-M13_BONECONTINUITY	TRUE	reported	igd	15.4135	2	1	TRUE
rs6487475	T	C	T	C	0.1889	0.09053	0.5145		FALSE	FALSE	FALSE	prot-c-3037_62_1	12	25512503	0.046545	986	0.0520104	IL-1b || id:prot-c-3037_62_1	IL-1b	IL-1b || ||	TRUE	igd	TRUE	rs6487475	rs4963875	C	T	C	T	finn-b-M13_BONECONTINUITY	12	25489065	0.043	1.13399e-05		Disorders of continuity of bone || id:finn-b-M13_BONECONTINUITY	TRUE	reported	igd	19.2987	2	1	TRUE
rs67456731	T	C	T	C	0.2255	-0.02506	0.1672		FALSE	FALSE	FALSE	prot-c-3037_62_1	21	38346903	0.056025	996	0.6548	IL-1b || id:prot-c-3037_62_1	IL-1b	IL-1b || ||	TRUE	igd	TRUE	rs67456731	rs9983516	T	C	C	T	finn-b-M13_BONECONTINUITY	21	38345883	0.0578	9.56203e-05		Disorders of continuity of bone || id:finn-b-M13_BONECONTINUITY	TRUE	reported	igd	15.2208	2	1	TRUE
rs6965921	G	A	G	A	-0.1743	-0.037	0.4271		FALSE	FALSE	FALSE	prot-c-3037_62_1	7	153242571	0.0452655	993	0.4139	IL-1b || id:prot-c-3037_62_1	IL-1b	IL-1b || ||	TRUE	igd								finn-b-M13_BONECONTINUITY	7	153242571	0.0438	6.84699e-05		Disorders of continuity of bone || id:finn-b-M13_BONECONTINUITY	TRUE	reported	igd	15.836	2	1	TRUE
rs7084183	C	T	C	T	0.2196	-0.07996	0.2293		FALSE	FALSE	FALSE	prot-c-3037_62_1	10	132194315	0.0491457	997	0.104	IL-1b || id:prot-c-3037_62_1	IL-1b	IL-1b || ||	TRUE	igd	TRUE	rs7084183	rs10764954	C	T	C	A	finn-b-M13_BONECONTINUITY	10	132193975	0.0513	1.88999e-05		Disorders of continuity of bone || id:finn-b-M13_BONECONTINUITY	TRUE	reported	igd	18.3244	2	1	TRUE
rs721437	C	T	C	T	0.3204	0.08477	0.07739		FALSE	FALSE	FALSE	prot-c-3037_62_1	20	54317795	0.109806	996	0.4403	IL-1b || id:prot-c-3037_62_1	IL-1b	IL-1b || ||	TRUE	igd								finn-b-M13_BONECONTINUITY	20	54317795	0.0815	8.43995e-05		Disorders of continuity of bone || id:finn-b-M13_BONECONTINUITY	TRUE	reported	igd	15.455	2	1	TRUE
rs7646698	G	C	G	C	-0.2341	0.001183	0.7722		FALSE	TRUE	TRUE	prot-c-3037_62_1	3	173903183	0.0523451	997	0.982	IL-1b || id:prot-c-3037_62_1	IL-1b	IL-1b || ||	TRUE	igd	TRUE	rs7646698	rs1477233	C	G	G	A	finn-b-M13_BONECONTINUITY	3	173879438	0.0516	5.79802e-06		Disorders of continuity of bone || id:finn-b-M13_BONECONTINUITY	TRUE	reported	igd	20.5828	2	1	FALSE
rs7787379	A	G	A	G	-0.2419	0.09411	0.1657		FALSE	FALSE	FALSE	prot-c-3037_62_1	7	124984230	0.0601726	987	0.1183	IL-1b || id:prot-c-3037_62_1	IL-1b	IL-1b || ||	TRUE	igd	TRUE	rs7787379	rs1346368	A	G	T	C	finn-b-M13_BONECONTINUITY	7	124979828	0.0583	3.35498e-05		Disorders of continuity of bone || id:finn-b-M13_BONECONTINUITY	TRUE	reported	igd	17.2161	2	1	TRUE
rs9990545	A	G	A	G	0.3377	0.1197	0.07452		FALSE	FALSE	FALSE	prot-c-3037_62_1	4	166472744	0.0878855	992	0.1736	IL-1b || id:prot-c-3037_62_1	IL-1b	IL-1b || ||	TRUE	igd	TRUE	rs9990545	rs10028219	A	G	T	C	finn-b-M13_BONECONTINUITY	4	166469526	0.0823	4.10403e-05		Disorders of continuity of bone || id:finn-b-M13_BONECONTINUITY	TRUE	reported	igd	16.8369	2	1	TRUE

## Sheet: JUN_Expr
6. Harmonised Data
SNP	effect_allele.exposure	other_allele.exposure	effect_allele.outcome	other_allele.outcome	beta.exposure	beta.outcome	eaf.exposure	eaf.outcome	remove	palindromic	ambiguous	id.outcome	chr	pos	se.outcome	samplesize.outcome	pval.outcome	outcome	originalname.outcome	outcome.deprecated	mr_keep.outcome	data_source.outcome	id.exposure	chr.exposure	pos.exposure	se.exposure	pval.exposure	samplesize.exposure	exposure	mr_keep.exposure	pval_origin.exposure	data_source.exposure	f_statistic	action	SNP_index	mr_keep
rs10794648	C	TRUE	C	TRUE	-0.1879	0.0108759	0.7176	0.746251	FALSE	FALSE	FALSE	eqtl-a-ENSG00000177606	1	24518206	0.013677	31470	0.426381	ENSG00000177606 || id:eqtl-a-ENSG00000177606	ENSG00000177606	ENSG00000177606 || ||	TRUE	igd	finn-b-M13_BONECONTINUITY	1	24518206	0.0481	9.38491e-05		Disorders of continuity of bone || id:finn-b-M13_BONECONTINUITY	TRUE	reported	igd	15.2603	2	1	TRUE

## Sheet: JUND_Expr
6. Harmonised Data
SNP	effect_allele.exposure	other_allele.exposure	effect_allele.outcome	other_allele.outcome	beta.exposure	beta.outcome	eaf.exposure	eaf.outcome	remove	palindromic	ambiguous	id.outcome	chr	pos	se.outcome	samplesize.outcome	pval.outcome	outcome	originalname.outcome	outcome.deprecated	mr_keep.outcome	data_source.outcome	id.exposure	chr.exposure	pos.exposure	se.exposure	pval.exposure	samplesize.exposure	exposure	mr_keep.exposure	pval_origin.exposure	data_source.exposure	f_statistic	action	SNP_index	mr_keep
rs10794648	C	TRUE	C	TRUE	-0.1879	0.0182991	0.7176	0.746251	FALSE	FALSE	FALSE	eqtl-a-ENSG00000130522	1	24518206	0.0136764	31684	0.180831	ENSG00000130522 || id:eqtl-a-ENSG00000130522	ENSG00000130522	ENSG00000130522 || ||	TRUE	igd	finn-b-M13_BONECONTINUITY	1	24518206	0.0481	9.38491e-05		Disorders of continuity of bone || id:finn-b-M13_BONECONTINUITY	TRUE	reported	igd	15.2603	2	1	TRUE

## Sheet: EPAS1_Expr
6. Harmonised Data
SNP	effect_allele.exposure	other_allele.exposure	effect_allele.outcome	other_allele.outcome	beta.exposure	beta.outcome	eaf.exposure	eaf.outcome	remove	palindromic	ambiguous	id.outcome	chr	pos	se.outcome	samplesize.outcome	pval.outcome	outcome	originalname.outcome	outcome.deprecated	mr_keep.outcome	data_source.outcome	id.exposure	chr.exposure	pos.exposure	se.exposure	pval.exposure	samplesize.exposure	exposure	mr_keep.exposure	pval_origin.exposure	data_source.exposure	f_statistic	action	SNP_index	mr_keep
rs10794648	C	TRUE	C	TRUE	-0.1879	-0.00142107	0.7176	0.746251	FALSE	FALSE	FALSE	eqtl-a-ENSG00000116016	1	24518206	0.0136773	31470	0.917328	ENSG00000116016 || id:eqtl-a-ENSG00000116016	ENSG00000116016	ENSG00000116016 || ||	TRUE	igd	finn-b-M13_BONECONTINUITY	1	24518206	0.0481	9.38491e-05		Disorders of continuity of bone || id:finn-b-M13_BONECONTINUITY	TRUE	reported	igd	15.2603	2	1	TRUE

## Sheet: CEBPB_Expr
6. Harmonised Data
SNP	effect_allele.exposure	other_allele.exposure	effect_allele.outcome	other_allele.outcome	beta.exposure	beta.outcome	eaf.exposure	eaf.outcome	remove	palindromic	ambiguous	id.outcome	chr	pos	se.outcome	samplesize.outcome	pval.outcome	outcome	originalname.outcome	outcome.deprecated	mr_keep.outcome	data_source.outcome	id.exposure	chr.exposure	pos.exposure	se.exposure	pval.exposure	samplesize.exposure	exposure	mr_keep.exposure	pval_origin.exposure	data_source.exposure	f_statistic	action	SNP_index	mr_keep
rs10794648	C	TRUE	C	TRUE	-0.1879	-0.0160482	0.7176	0.746251	FALSE	FALSE	FALSE	eqtl-a-ENSG00000172216	1	24518206	0.0136766	31684	0.240636	ENSG00000172216 || id:eqtl-a-ENSG00000172216	ENSG00000172216	ENSG00000172216 || ||	TRUE	igd	finn-b-M13_BONECONTINUITY	1	24518206	0.0481	9.38491e-05		Disorders of continuity of bone || id:finn-b-M13_BONECONTINUITY	TRUE	reported	igd	15.2603	2	1	TRUE
